# Supplementary material for: Gene Expression Correlation Analysis Reveals MYC-NAC Regulatory Network in Cotton Pigment Gland Development
Source: Int J Mol Sci. 2021 May 8;22(9):5007. doi: 10.3390/ijms22095007 (PMC8125883; doi:10.3390/ijms22095007)
Supplement: Supplementary file 1 [file ijms-22-05007-s001.zip]

Archive with 25 entries (25 files):
- FIGURE S10 Vigs NAC ubiq 21.4.21.tif
- FIGURE S7 RNAi ubiq NAC exp 21.4.21.tif
- FIGURE S8 JA ubiq merge 21.4.21.tif
- FIGURE S9 SEQ alignment.tif
- Figure S1.tif
- Figure S11 2021.4.21.tif
- Figure S12 OV1055 genes exp UBIQ HIS 21.4.21.tif
- Figure S13 2021.4.21.tif
- Figure S14.tif
- Figure S15.tif
- Figure S16 2020.12.14.tif
- Figure S2.tif
- Figure S3.tif
- Figure S4.tif
- Figure S5 2021.4.21.tif
- Figure S6.tif
- Table S1 primers.xlsx
- Table S2 GHNAC list.xlsx
- Table S3 GaNAC list.xlsx
- Table S4 GrNAC list.xlsx
- Table S5 gene duplications information.xlsx
- Table S6 cototn orthologious genes.xlsx
- Table S7  orthologious genes.xlsx
- Table S8 TFBS info.xlsx
- Table S9 6NAC╘ñ▓Γghmir░╨╧≥.xlsx
