# Supplementary material for: Gene Expression Correlation Analysis Reveals MYC-NAC Regulatory Network in Cotton Pigment Gland Development
Source: Int J Mol Sci. 2021 May 8;22(9):5007. doi: 10.3390/ijms22095007 (PMC8125883; doi:10.3390/ijms22095007)
Supplement: Supplementary file 1 [file ijms-22-05007-s001.zip › Table S1 primers.xlsx]

## Sheet: Sheet1
Table S1 All primers information in this study
primer name	sequence	use
Gh_NAC85-F	CAGGAAAAGGAGCTAAAACCGAA	qRT-PCR
Gh_NAC85-R	CGTTTGTTGCCGTCTACACCT
Gh_NAC86-F	GCAGTGTGGGATCCAGCAC
Gh_NAC86-R	TGTTGAAAAGCTTGAAGATGGTGAT
Gh_NAC120-F	CCAATCGAGACAGCCATCAGCA
Gh_NAC120-R	CCTAGATGTCTCGGTTTGGCCG
Gh_NAC5-F	TGACAACAGCGCCAACCTCT
Gh_NAC5-R	CTTCTCCTCGTCGTTATGATGA
Gh_NAC153-F	TGACAACAGCACCAACCTCC
Gh_NAC153-R	CTTCTCCTCGTCGTTATGATATTGA
Gh_NAC235-F	GCAGGAAAAGGAACTAAAACCGAT
Gh_NAC235-R	CGTTTGTAGCCGTCTACACCA
Gh_NAC236-F	GCAGTGTGGGATCCAGCAG
Gh_NAC236-R	TCTGTTGAAAAGCTTGAAGATGATG
GhMYC2-like-F	AAGGCTTTCGGATCAGGCTC
GhMYC2-like-R	TTCGACAACCCCGAAGGATG
ACTIN-F	ATCCTCCGTCTTGACCTTG
ACTIN-R	TGTCCGTCAGGCAACTCAT
Ubiquitin-F	CCAGAAGGAATCCACTTTGC
Ubiquitin-R	CCAGCTCACATCAGCATACG
histone-F	CGGTGGTGTGAAGAAGCCTCAT
histone-R	AATTTCACGAACAAGCCTCTGGAA
Gh_NAC32-F	TCCCAAAAGCAAGCAGTCGTGA
Gh_NAC32-R	TCCAAAATCCTGATCCCGTCGC
Gh_NAC62-F	AGAGCATGCAGTGTAGAATCGGA
Gh_NAC62-R	TGCTGCAAACAACTGGTTCCCT
Gh_NAC65-F	GGCAAGGGCACCAAGACCGA
Gh_NAC65-R	ACAAAGCGTCCAAACTTCCGCTT
Gh_NAC87-F	GCAGTGTAGAATCCAGCAGCCA
Gh_NAC87-R	CCCTTCTGCAACTCCCGTCATT
Gh_NAC201-F	AGCAAGCAGTCGTGAGGGAGA
Gh_NAC201-R	GGCTTGTCAATGCCGGTTGCT
Gh_NAC211-F	CCAAACAGGGTAACAGGGTCG
Gh_NAC211-R	TTGTGCCTTTCCCTGCACTCC
Gh_NAC212-F	CATGCAGAAAACATGCATTAGATTGGC
Gh_NAC212-R	CTTTCTCACCTAAAAACTCCAAGCTGT
Gh_NAC215-F	CGCAGCAAGCTCCATTTACAGC
Gh_NAC215-R	GGCTGGTATAGGGTTCAAGGGC
Gh_NAC237-F	AGACCGAATCGGGTGACGGG
Gh_NAC237-R	AGCCCGATGGCTTCACTGCT
CGF1 At-F	CGATGACCTGGGTCGTCTGTTC
CGF1 At-R	GTGGAAGCCGGAACTCAACCTT
CGF1 Dt-F	ACCCACTTCTTGTGGCGTTCTT
CGF1 Dt-R	GAAACTGGATCGAAGCTGGGGT
VIGS-CGF1-F	ATGGAAGTCCTCATAATGTCTCCCTC	VIGS
VIGS-CGF1-R	CCAGACCAATGAGATCGGATTC
VIGS-NACs-F	TGAAGATGGTGACGATGATGATG
VIGS-NACs-R	CAAGATTCGAGACAAGGTGCT
VIGS-PDS-F	GCCTGAAGACTGGAGAGAGATT
VIGS-PDS-R	GCTTTACTCTGATCTGCAGATA
