# Supplementary material for: Gene Expression Correlation Analysis Reveals MYC-NAC Regulatory Network in Cotton Pigment Gland Development
Source: Int J Mol Sci. 2021 May 8;22(9):5007. doi: 10.3390/ijms22095007 (PMC8125883; doi:10.3390/ijms22095007)
Supplement: Supplementary file 1 [file ijms-22-05007-s001.zip › Table S2 GHNAC list.xlsx]

## Sheet: Sheet1
Table S2. Gh_NAC genes information
gene name	gene ID	Chromosome	Start	End	Strand	Gene Length (bp)	CDS Length (bp)	Protein Length (aa)	Molecular Weight (kDa)	Isoelectric Point	Grand Average of Hydropathy	subcellular location
Gh_NAC1	GH_A01G0016	A01	82562	83636	-	1075	840	279	32.357	9.212	-0.592	Nuclear
Gh_NAC2	GH_A01G0079	A01	626383	629873	-	3491	1728	575	63.112	4.615	-0.728	Extracellular
Gh_NAC3	GH_A01G0196	A01	1723498	1724235	-	738	738	245	27.502	4.655	-0.53	Extracellular
Gh_NAC4	GH_A01G0326	A01	2840172	2844892	-	4721	939	312	35.052	6.046	-0.528	Nuclear
Gh_NAC5	GH_A01G0350	A01	3215916	3217658	+	1743	960	319	36.28	9.025	-0.639	Nuclear
Gh_NAC6	GH_A01G0581	A01	7092169	7094180	+	2012	1080	359	39.479	7.99	-0.517	Nuclear
Gh_NAC7	GH_A01G0644	A01	7942319	7943548	+	1230	1047	348	38.645	9.053	-0.575	Nuclear
Gh_NAC8	GH_A01G0645	A01	8017403	8018619	+	1217	1008	335	37.064	8.585	-0.731	Nuclear
Gh_NAC9	GH_A01G0981	A01	18153247	18153949	-	703	348	115	13.571	7.412	-0.41	Nuclear
Gh_NAC10	GH_A01G0996	A01	18728534	18729982	+	1449	1050	349	38.929	6.312	-0.351	Nuclear
Gh_NAC11	GH_A01G1394	A01	54129001	54129437	-	437	375	124	14.64	5.229	-0.444	Nuclear
Gh_NAC12	GH_A01G2218	A01	115002594	115003937	-	1344	699	232	27.12	8.428	-0.79	Nuclear
Gh_NAC13	GH_A02G0109	A02	928021	929895	+	1875	1395	464	52.713	4.353	-0.676	Extracellular
Gh_NAC14	GH_A02G0165	A02	1647118	1650882	+	3765	774	257	30.292	5.402	-0.82	Extracellular
Gh_NAC15	GH_A02G0667	A02	9715939	9718843	-	2905	1806	601	67.528	4.983	-0.576	Extracellular
Gh_NAC16	GH_A02G0785	A02	13417025	13418268	+	1244	897	298	33.973	6.52	-0.533	Nuclear
Gh_NAC17	GH_A02G1052	A02	40968121	40970812	+	2692	1908	635	70.786	4.883	-0.595	Extracellular
Gh_NAC18	GH_A02G1096	A02	43615033	43616364	-	1332	1182	393	44.235	6.506	-0.774	Nuclear
Gh_NAC19	GH_A02G1963	A02	107570969	107573001	+	2033	945	314	35.963	5.166	-0.702	Nuclear
Gh_NAC20	GH_A02G2027	A02	107968638	107970562	+	1925	681	226	26.319	7.299	-0.661	Nuclear
Gh_NAC21	GH_A03G0068	A03	664568	666906	-	2339	987	328	37.473	4.993	-0.709	Nuclear
Gh_NAC22	GH_A03G0152	A03	1838849	1840736	-	1888	1092	363	42.188	7.018	-0.847	Nuclear
Gh_NAC23	GH_A03G0709	A03	13702240	13703830	+	1591	885	294	34.432	6.919	-0.839	Nuclear
Gh_NAC24	GH_A03G1180	A03	64687194	64688554	-	1361	1164	387	43.182	7.556	-0.45	Nuclear
Gh_NAC25	GH_A03G1198	A03	66316333	66317401	-	1069	861	286	33.083	8.371	-0.822	Nuclear
Gh_NAC26	GH_A03G1732	A03	102484268	102485423	+	1156	768	255	29.034	9.364	-0.66	Nuclear
Gh_NAC27	GH_A03G1734	A03	102514406	102515634	+	1229	771	256	29.144	9.528	-0.716	Nuclear
Gh_NAC28	GH_A03G1948	A03	106842009	106843295	-	1287	588	195	22.416	4.73	-0.752	Nuclear
Gh_NAC29	GH_A03G2330	A03	110843030	110844263	+	1234	846	281	32.747	8.66	-0.694	Nuclear
Gh_NAC30	GH_A04G0281	A04	5153200	5154401	-	1202	1041	346	38.817	7.829	-0.838	Nuclear
Gh_NAC31	GH_A04G0282	A04	5225162	5226813	-	1652	1026	341	38.268	9.124	-0.599	Nuclear
Gh_NAC32	GH_A04G0537	A04	12913193	12916289	-	3097	903	300	33.762	7.441	-0.577	Nuclear
Gh_NAC33	GH_A04G0552	A04	13774675	13778735	-	4061	612	203	23.612	9.263	-0.633	Nuclear
Gh_NAC34	GH_A04G0721	A04	43766429	43767568	+	1140	774	257	29.3	7.533	-0.662	Nuclear
Gh_NAC35	GH_A04G0934	A04	67998759	67999997	+	1239	1029	342	39.363	6.86	-0.703	Nuclear
Gh_NAC36	GH_A04G1218	A04	80081228	80082169	-	942	762	253	28.792	9.672	-0.686	Nuclear
Gh_NAC37	GH_A04G1615	A04	86343177	86343753	+	577	432	143	15.798	10.107	-0.232	Nuclear
Gh_NAC38	GH_A04G1618	A04	86364216	86364653	+	438	294	97	10.898	8.499	-0.268	Nuclear
Gh_NAC39	GH_A05G0274	A05	2641100	2645017	-	3918	1395	464	52.218	7.054	-0.799	Extracellular
Gh_NAC40	GH_A05G0809	A05	7312635	7315784	-	3150	1233	410	45.849	8.522	-0.637	Extracellular
Gh_NAC41	GH_A05G1595	A05	14900081	14901886	-	1806	966	321	36.11	9.514	-0.77	Nuclear
Gh_NAC42	GH_A05G1634	A05	15345174	15346370	+	1197	1032	343	38.166	9.706	-0.668	Nuclear
Gh_NAC43	GH_A05G1784	A05	16670897	16673373	+	2477	1188	395	43.987	6.351	-0.403	Nuclear
Gh_NAC44	GH_A05G1960	A05	18556354	18558111	+	1758	1059	352	38.507	4.525	-0.625	Extracellular
Gh_NAC45	GH_A05G2051	A05	19697909	19700007	-	2099	834	277	31.177	7.219	-0.457	Extracellular
Gh_NAC46	GH_A05G2474	A05	25670179	25673189	+	3011	1956	651	73.699	4.636	-0.603	Extracellular
Gh_NAC47	GH_A05G2947	A05	35700670	35703720	-	3051	1776	591	66.269	4.452	-0.612	Nuclear
Gh_NAC48	GH_A05G2951	A05	35724314	35727585	-	3272	1389	462	51.418	5.38	-0.707	Extracellular
Gh_NAC49	GH_A05G3518	A05	82713623	82715264	-	1642	621	206	23.402	9.758	-0.543	Nuclear
Gh_NAC50	GH_A05G3662	A05	96214904	96216149	+	1246	726	241	27.592	9.504	-0.886	Nuclear
Gh_NAC51	GH_A05G3858	A05	101390720	101392654	+	1935	1080	359	41.454	7.562	-0.637	Nuclear
Gh_NAC52	GH_A05G4026	A05	105364683	105365862	+	1180	831	276	31.932	6.064	-0.704	Nuclear
Gh_NAC53	GH_A05G4039	A05	105672576	105677018	+	4443	609	202	23.476	5.577	-0.534	Nuclear
Gh_NAC54	GH_A05G4304	A05	109945912	109948856	-	2945	1038	345	38.513	6.429	-0.726	Extracellular
Gh_NAC55	GH_A06G0113	A06	1019327	1022321	+	2995	1137	378	41.577	4.652	-0.469	Extracellular
Gh_NAC56	GH_A06G0500	A06	7529728	7531259	-	1532	900	299	33.878	6.627	-0.644	Nuclear
Gh_NAC57	GH_A06G0744	A06	16235291	16238924	-	3634	1419	472	53.343	6.831	-0.941	Extracellular
Gh_NAC58	GH_A06G1138	A06	48202239	48204082	-	1844	1212	403	45.813	6.8	-0.701	Extracellular
Gh_NAC59	GH_A06G1300	A06	74401310	74402936	-	1627	966	321	35.863	9.172	-0.667	Nuclear
Gh_NAC60	GH_A06G1451	A06	91104527	91105754	+	1228	1026	341	38.061	9.778	-0.643	Nuclear
Gh_NAC61	GH_A06G1551	A06	104405955	104407384	+	1430	921	306	34.341	9.039	-0.767	Nuclear
Gh_NAC62	GH_A06G1628	A06	109643074	109644168	-	1095	918	305	35.313	9.17	-0.648	Nuclear
Gh_NAC63	GH_A06G2351	A06	126100460	126101152	+	693	606	201	23.395	4.708	-0.815	Extracellular
Gh_NAC64	GH_A07G0702	A07	8250428	8253583	+	3156	744	247	28.42	4.558	-0.774	Nuclear
Gh_NAC65	GH_A07G0890	A07	11871434	11873508	-	2075	852	283	32.583	8.27	-0.802	Nuclear
Gh_NAC66	GH_A07G1211	A07	19758354	19759286	+	933	741	246	28.37	6.687	-0.767	Nuclear
Gh_NAC67	GH_A07G1448	A07	27153191	27155688	+	2498	1461	486	55.352	6.209	-0.582	Extracellular
Gh_NAC68	GH_A07G1456	A07	27867279	27868705	+	1427	1050	349	39.729	6.349	-0.727	Nuclear
Gh_NAC69	GH_A07G1636	A07	38769179	38773291	+	4113	840	279	32.21	5.95	-0.616	Nuclear
Gh_NAC70	GH_A07G2255	A07	91416631	91418175	-	1545	1212	403	45.423	4.478	-0.704	Extracellular
Gh_NAC71	GH_A07G2415	A07	93628396	93631882	-	3487	882	293	33.828	5.827	-0.737	Nuclear
Gh_NAC72	GH_A07G2618	A07	96269904	96270813	-	910	738	245	27.937	10.042	-0.553	Extracellular
Gh_NAC73	GH_A08G0421	A08	4563681	4567562	-	3882	1818	605	68.886	5.302	-0.534	Extracellular
Gh_NAC74	GH_A08G1278	A08	82581283	82582706	-	1424	1221	406	46.107	5.876	-0.724	Nuclear
Gh_NAC75	GH_A08G1318	A08	86910268	86912604	+	2337	1689	562	62.657	5.829	-0.469	Extracellular
Gh_NAC76	GH_A08G1478	A08	96340790	96344974	+	4185	1290	429	48.824	4.925	-0.793	Extracellular
Gh_NAC77	GH_A08G1839	A08	110882363	110883921	-	1559	1008	335	38.145	6.624	-0.757	Nuclear
Gh_NAC78	GH_A08G1974	A08	114015417	114016829	-	1413	1074	357	41.51	6.734	-0.855	Nuclear
Gh_NAC79	GH_A08G2175	A08	117718238	117721596	-	3359	807	268	31.019	5.993	-0.685	Nuclear
Gh_NAC80	GH_A08G2236	A08	118527226	118529302	+	2077	1215	404	46.127	4.582	-0.732	Extracellular
Gh_NAC81	GH_A08G2532	A08	122161188	122162937	+	1750	552	183	21.99	9.491	-0.433	Nuclear
Gh_NAC82	GH_A08G2629	A08	123041987	123046284	+	4298	1167	388	43.831	7.517	-0.889	Nuclear
Gh_NAC83	GH_A08G2640	A08	123160779	123163950	-	3172	972	323	37.209	4.741	-0.796	Nuclear
Gh_NAC84	GH_A08G2641	A08	123178100	123179289	-	1190	1020	339	38.585	7.537	-0.791	Nuclear
Gh_NAC85	GH_A08G2659	A08	123372881	123374223	+	1343	858	285	32.411	5.993	-0.685	Nuclear
Gh_NAC86	GH_A08G2660	A08	123380229	123381312	+	1084	867	288	32.976	6.245	-0.763	Nuclear
Gh_NAC87	GH_A08G2661	A08	123384546	123385858	+	1313	867	288	33.093	6.318	-0.796	Nuclear
Gh_NAC88	GH_A09G0045	A09	1067089	1071346	-	4258	1011	336	38.714	4.623	-0.639	Nuclear
Gh_NAC89	GH_A09G0182	A09	4230855	4232210	-	1356	1161	386	43.357	7.153	-0.616	Nuclear
Gh_NAC90	GH_A09G0347	A09	10083209	10085934	+	2726	1164	387	43.851	4.889	-0.785	Nuclear
Gh_NAC91	GH_A09G0656	A09	44964113	44965502	+	1390	969	322	35.97	8.296	-0.507	Nuclear
Gh_NAC92	GH_A09G0923	A09	59827637	59830271	-	2635	948	315	36.138	6.343	-0.591	Nuclear
Gh_NAC93	GH_A09G1142	A09	64653908	64654776	+	869	687	228	25.84	6.52	-0.544	Nuclear
Gh_NAC94	GH_A09G1149	A09	64719732	64721189	+	1458	1116	371	41.536	8.383	-0.52	Extracellular
Gh_NAC95	GH_A09G1292	A09	67660036	67661139	+	1104	834	277	32.328	8.25	-0.938	Nuclear
Gh_NAC96	GH_A09G1390	A09	69412603	69414297	+	1695	648	215	24.453	6.515	-0.787	Extracellular
Gh_NAC97	GH_A09G1882	A09	75786152	75788012	-	1861	717	238	27.339	4.608	-0.734	Nuclear
Gh_NAC98	GH_A09G2020	A09	77161821	77164014	-	2194	1680	559	62.35	4.577	-0.449	Extracellular
Gh_NAC99	GH_A09G2032	A09	77293039	77294447	+	1409	1221	406	46.485	6.572	-0.775	Nuclear
Gh_NAC100	GH_A09G2647	A09	82710671	82710934	-	264	264	87	10.245	4.233	-0.568	Extracellular
Gh_NAC101	GH_A09G2648	A09	82713081	82713431	-	351	351	116	13.802	4.226	-0.705	Extracellular
Gh_NAC102	GH_A10G0300	A10	2487072	2488017	-	946	792	263	29.636	5.97	-0.491	Nuclear
Gh_NAC103	GH_A10G0687	A10	9572894	9574979	-	2086	1260	419	47.723	7.359	-0.873	Extracellular
Gh_NAC104	GH_A10G0710	A10	10369695	10374124	+	4430	1323	440	50.294	8.342	-0.708	Extracellular
Gh_NAC105	GH_A10G2203	A10	107459093	107462352	-	3260	1332	443	49.22	5.963	-0.659	Nuclear
Gh_NAC106	GH_A10G2399	A10	111134584	111135439	-	856	747	248	27.989	5.015	-0.572	Extracellular
Gh_NAC107	GH_A10G2400	A10	111140512	111141348	-	837	684	227	25.764	4.789	-0.723	Extracellular
Gh_NAC108	GH_A10G2470	A10	112178952	112180255	-	1304	1101	366	42.005	6.189	-0.794	Nuclear
Gh_NAC109	GH_A10G2486	A10	112326035	112327334	-	1300	1113	370	42.527	5.957	-0.755	Extracellular
Gh_NAC110	GH_A10G2487	A10	112337799	112338979	+	1181	1008	335	38.172	5.279	-0.594	Extracellular
Gh_NAC111	GH_A10G2488	A10	112349159	112349753	+	595	498	165	19.13	10.281	-0.692	Nuclear
Gh_NAC112	GH_A11G0160	A11	1452412	1454327	-	1916	1566	521	58.225	5.558	-0.486	Extracellular
Gh_NAC113	GH_A11G0280	A11	2467959	2469412	+	1454	831	276	31.57	6.151	-0.693	Nuclear
Gh_NAC114	GH_A11G0343	A11	2996969	2998151	+	1183	999	332	37.496	8.452	-0.563	Nuclear
Gh_NAC115	GH_A11G0402	A11	3487425	3488401	+	977	714	237	27.466	9.346	-0.7	Nuclear
Gh_NAC116	GH_A11G0442	A11	3844506	3846109	+	1604	1023	340	39.353	4.951	-0.842	Nuclear
Gh_NAC117	GH_A11G0592	A11	5248295	5249341	+	1047	1047	348	38.755	4.467	-0.448	Nuclear
Gh_NAC118	GH_A11G0682	A11	6056762	6058469	-	1708	936	311	35.404	8.889	-0.729	Nuclear
Gh_NAC119	GH_A11G0723	A11	6420457	6421626	+	1170	957	318	36.112	8.256	-0.595	Nuclear
Gh_NAC120	GH_A11G1050	A11	9867310	9868804	-	1495	1134	377	43.051	6.745	-0.837	Nuclear
Gh_NAC121	GH_A11G1067	A11	10144417	10146155	-	1739	1137	378	43.351	5.184	-0.708	Extracellular
Gh_NAC122	GH_A11G1068	A11	10177003	10178954	-	1952	1356	451	51.293	5.034	-0.707	Extracellular
Gh_NAC123	GH_A11G1370	A11	14881063	14884202	-	3140	765	254	29.311	6.7	-0.615	Nuclear
Gh_NAC124	GH_A11G1778	A11	22381289	22384338	+	3050	1968	655	74.237	5.995	-0.463	Extracellular
Gh_NAC125	GH_A11G1857	A11	24075662	24077553	-	1892	1050	349	40.393	5.005	-0.766	Nuclear
Gh_NAC126	GH_A11G2688	A11	99236326	99237700	+	1375	1047	348	39.48	7.494	-0.726	Nuclear
Gh_NAC127	GH_A11G2692	A11	99281992	99283606	-	1615	1071	356	40.141	8.279	-0.639	Nuclear
Gh_NAC128	GH_A11G3250	A11	114181701	114183433	-	1733	1074	357	39.384	7.673	-0.481	Nuclear
Gh_NAC129	GH_A12G0129	A12	1788570	1789353	-	784	597	198	22.812	4.598	-0.756	Nuclear
Gh_NAC130	GH_A12G0337	A12	5559785	5560862	-	1078	876	291	33.666	7.498	-0.731	Nuclear
Gh_NAC131	GH_A12G0606	A12	13372524	13373142	-	619	465	154	18.259	8.876	-0.863	Nuclear
Gh_NAC132	GH_A12G1326	A12	82478457	82479804	-	1348	1152	383	43.628	6.643	-0.709	Nuclear
Gh_NAC133	GH_A12G1584	A12	87602809	87604330	+	1522	867	288	32.76	9.301	-0.843	Nuclear
Gh_NAC134	GH_A12G1834	A12	93782563	93783619	+	1057	846	281	32.532	8.168	-0.77	Nuclear
Gh_NAC135	GH_A12G1893	A12	95004018	95007069	-	3052	1299	432	48.94	4.637	-0.916	Nuclear
Gh_NAC136	GH_A12G1974	A12	97054095	97055367	+	1273	1077	358	40.57	8.006	-0.588	Nuclear
Gh_NAC137	GH_A12G2299	A12	101231666	101233049	-	1384	981	326	37.226	5.457	-0.739	Nuclear
Gh_NAC138	GH_A12G2384	A12	102200103	102201356	+	1254	1053	350	40.735	6.624	-0.879	Nuclear
Gh_NAC139	GH_A12G2605	A12	104396759	104398100	-	1342	1167	388	44.196	7.288	-0.786	Nuclear
Gh_NAC140	GH_A12G2621	A12	104510289	104514162	-	3874	2583	860	94.324	4.626	-0.601	Extracellular
Gh_NAC141	GH_A13G0664	A13	13778462	13779394	+	933	792	263	29.625	5.06	-0.533	Extracellular
Gh_NAC142	GH_A13G0689	A13	14417581	14418997	-	1417	603	200	22.864	5.581	-0.787	Nuclear
Gh_NAC143	GH_A13G0794	A13	19360590	19361922	+	1333	1143	380	42.517	8.006	-0.486	Nuclear
Gh_NAC144	GH_A13G1204	A13	68950754	68952041	+	1288	984	327	37.006	5.281	-0.643	Nuclear
Gh_NAC145	GH_A13G1440	A13	87117921	87119333	+	1413	945	314	36.429	6.133	-0.749	Nuclear
Gh_NAC146	GH_A13G1498	A13	90339934	90342296	-	2363	954	317	36.022	4.917	-0.722	Nuclear
Gh_NAC147	GH_A13G1697	A13	95815669	95816920	-	1252	1050	349	38.903	8.774	-0.778	Nuclear
Gh_NAC148	GH_A13G1733	A13	96720069	96722109	-	2041	1050	349	38.629	6.602	-0.521	Nuclear
Gh_NAC149	GH_A13G1925	A13	101834079	101835435	-	1357	1077	358	40.532	8.539	-0.634	Nuclear
Gh_NAC150	GH_D01G0016	D01	104418	105380	-	963	720	239	27.556	9.539	-0.662	Nuclear
Gh_NAC151	GH_D01G0076	D01	560024	563024	-	3001	1731	576	63.329	4.581	-0.712	Extracellular
Gh_NAC152	GH_D01G0311	D01	2538772	2543557	-	4786	945	314	35.12	6.162	-0.488	Nuclear
Gh_NAC153	GH_D01G0333	D01	2966347	2968098	+	1752	963	320	36.375	9.009	-0.649	Nuclear
Gh_NAC154	GH_D01G0566	D01	6399196	6401203	+	2008	1080	359	39.624	8.01	-0.54	Nuclear
Gh_NAC155	GH_D01G0636	D01	7350866	7352084	+	1219	1041	346	38.436	9.009	-0.573	Nuclear
Gh_NAC156	GH_D01G0637	D01	7405467	7406681	+	1215	1008	335	37.085	8.598	-0.774	Nuclear
Gh_NAC157	GH_D01G1008	D01	14492605	14493113	-	509	348	115	13.228	6.518	-0.51	Nuclear
Gh_NAC158	GH_D01G1025	D01	14968683	14970139	+	1457	1050	349	38.908	5.93	-0.336	Nuclear
Gh_NAC159	GH_D01G2302	D01	61950082	61951436	-	1355	702	233	27.259	8.417	-0.775	Nuclear
Gh_NAC160	GH_D02G0113	D02	927713	929623	+	1911	1398	465	52.486	4.102	-0.583	Extracellular
Gh_NAC161	GH_D02G0114	D02	932573	935004	+	2432	1416	471	53.649	4.334	-0.592	Extracellular
Gh_NAC162	GH_D02G0115	D02	943353	949772	+	6420	1431	476	54.019	4.304	-0.626	Extracellular
Gh_NAC163	GH_D02G0133	D02	1306072	1309596	-	3525	1800	599	69.536	5.363	-0.861	Extracellular
Gh_NAC164	GH_D02G0173	D02	1846367	1850674	+	4308	765	254	29.599	5.2	-0.764	Extracellular
Gh_NAC165	GH_D02G0678	D02	9134040	9136939	-	2900	1806	601	67.331	4.785	-0.566	Extracellular
Gh_NAC166	GH_D02G0800	D02	12269677	12270917	+	1241	897	298	33.857	7.006	-0.596	Nuclear
Gh_NAC167	GH_D02G1370	D02	43460944	43462299	+	1356	1164	387	43.134	7.556	-0.424	Nuclear
Gh_NAC168	GH_D02G1383	D02	44303254	44304315	-	1062	861	286	33.131	8.875	-0.83	Nuclear
Gh_NAC169	GH_D02G1891	D02	62276773	62277913	+	1141	768	255	29.028	9.229	-0.691	Nuclear
Gh_NAC170	GH_D02G2119	D02	65581167	65582506	-	1340	588	195	22.445	4.73	-0.783	Nuclear
Gh_NAC171	GH_D02G2499	D02	69077182	69078409	+	1228	846	281	32.612	8.341	-0.704	Nuclear
Gh_NAC172	GH_D03G0035	D03	235954	237729	-	1776	681	226	26.246	7.585	-0.602	Nuclear
Gh_NAC173	GH_D03G0101	D03	695198	697245	-	2048	945	314	36.035	5.325	-0.716	Nuclear
Gh_NAC174	GH_D03G0964	D03	34227699	34229024	+	1326	1182	393	44.266	6.505	-0.751	Nuclear
Gh_NAC175	GH_D03G1010	D03	35729546	35732237	-	2692	1908	635	70.764	4.771	-0.602	Extracellular
Gh_NAC176	GH_D03G1233	D03	42169378	42170974	-	1597	885	294	34.555	7.063	-0.841	Nuclear
Gh_NAC177	GH_D03G1811	D03	51769783	51771747	+	1965	1101	366	42.408	7.018	-0.82	Nuclear
Gh_NAC178	GH_D03G1896	D03	53247732	53249994	+	2263	984	327	37.351	6.044	-0.697	Nuclear
Gh_NAC179	GH_D04G0071	D04	981458	985272	+	3815	1332	443	49.536	6.742	-0.714	Nuclear
Gh_NAC180	GH_D04G0333	D04	4815667	4816476	-	810	615	204	23.71	5.306	-0.478	Nuclear
Gh_NAC181	GH_D04G0347	D04	5039931	5041097	-	1167	831	276	32.018	5.744	-0.725	Nuclear
Gh_NAC182	GH_D04G0503	D04	7776090	7777246	-	1157	966	321	36.886	7.264	-0.621	Nuclear
Gh_NAC183	GH_D04G0681	D04	11528936	11530216	-	1281	750	249	28.502	9.758	-0.806	Nuclear
Gh_NAC184	GH_D04G0767	D04	14648170	14650016	-	1847	621	206	23.464	9.199	-0.528	Nuclear
Gh_NAC185	GH_D04G1055	D04	33957672	33958807	+	1136	681	226	25.771	5.587	-0.706	Nuclear
Gh_NAC186	GH_D04G1268	D04	42283335	42284576	+	1242	1029	342	39.266	6.861	-0.75	Nuclear
Gh_NAC187	GH_D04G1551	D04	50186938	50187880	-	943	762	253	28.782	9.233	-0.661	Nuclear
Gh_NAC188	GH_D04G1957	D04	55152794	55162262	+	9469	291	96	11.178	9.072	-0.689	Nuclear
Gh_NAC189	GH_D04G1967	D04	55306017	55306501	+	485	348	115	13.041	9.552	-0.187	Nuclear
Gh_NAC190	GH_D05G0278	D05	2368820	2372898	-	4079	1401	466	52.409	7.12	-0.805	Extracellular
Gh_NAC191	GH_D05G0802	D05	6497162	6500313	-	3152	1233	410	45.802	8.603	-0.631	Extracellular
Gh_NAC192	GH_D05G1623	D05	13746237	13748030	-	1794	966	321	35.975	9.54	-0.758	Nuclear
Gh_NAC193	GH_D05G1665	D05	14171558	14172746	+	1189	1023	340	37.905	9.706	-0.69	Nuclear
Gh_NAC194	GH_D05G1817	D05	15387347	15389973	+	2627	1188	395	43.944	6.29	-0.414	Nuclear
Gh_NAC195	GH_D05G2000	D05	17016813	17018540	+	1728	1059	352	38.441	4.489	-0.608	Extracellular
Gh_NAC196	GH_D05G2082	D05	17812052	17814388	-	2337	1110	369	41.328	9.558	-0.492	Extracellular
Gh_NAC197	GH_D05G2497	D05	22850969	22853971	+	3003	1956	651	73.505	4.561	-0.622	Extracellular
Gh_NAC198	GH_D05G2966	D05	29976323	29979372	-	3050	1776	591	66.238	4.452	-0.609	Nuclear
Gh_NAC199	GH_D05G2969	D05	30001100	30004457	-	3358	1476	491	55.051	6.167	-0.66	Extracellular
Gh_NAC200	GH_D05G3503	D05	51548824	51552759	+	3936	672	223	25.74	9.094	-0.577	Nuclear
Gh_NAC201	GH_D05G3521	D05	52288361	52291052	+	2692	903	300	33.789	8.203	-0.567	Nuclear
Gh_NAC202	GH_D05G3801	D05	58943242	58944870	+	1629	1029	342	38.337	8.988	-0.562	Nuclear
Gh_NAC203	GH_D05G3803	D05	59014206	59015404	+	1199	1038	345	38.559	6.805	-0.788	Nuclear
Gh_NAC204	GH_D06G0097	D06	901117	904088	+	2972	1128	375	41.078	4.601	-0.511	Extracellular
Gh_NAC205	GH_D06G0471	D06	6550170	6551669	-	1500	900	299	33.817	6.515	-0.658	Nuclear
Gh_NAC206	GH_D06G0720	D06	11945323	11948958	-	3636	1419	472	53.344	6.831	-0.956	Extracellular
Gh_NAC207	GH_D06G1194	D06	26123401	26125023	+	1623	966	321	35.924	9.172	-0.664	Nuclear
Gh_NAC208	GH_D06G1368	D06	38231139	38232983	+	1845	1215	404	45.831	7.13	-0.701	Extracellular
Gh_NAC209	GH_D06G1454	D06	43434034	43435259	-	1226	1026	341	37.924	9.549	-0.574	Nuclear
Gh_NAC210	GH_D06G1527	D06	47545452	47546880	-	1429	921	306	34.192	8.918	-0.767	Nuclear
Gh_NAC211	GH_D06G1667	D06	52937765	52938815	-	1051	876	291	33.55	8.556	-0.679	Nuclear
Gh_NAC212	GH_D06G2270	D06	64075539	64078715	-	3177	948	315	36.829	6.379	-0.824	Nuclear
Gh_NAC213	GH_D06G2384	D06	65019771	65020461	+	691	606	201	23.28	5.026	-0.784	Extracellular
Gh_NAC214	GH_D07G0688	D07	7247843	7252307	+	4465	744	247	28.449	4.498	-0.792	Nuclear
Gh_NAC215	GH_D07G0894	D07	10248201	10253112	+	4912	1005	334	38.644	8.464	-0.895	Nuclear
Gh_NAC216	GH_D07G1191	D07	15485624	15486556	+	933	741	246	28.361	5.723	-0.747	Nuclear
Gh_NAC217	GH_D07G1440	D07	20657827	20660224	+	2398	1395	464	53.28	5.627	-0.609	Extracellular
Gh_NAC218	GH_D07G1449	D07	20992081	20993499	+	1419	1050	349	39.752	6.347	-0.738	Nuclear
Gh_NAC219	GH_D07G1635	D07	26979590	26983713	+	4124	840	279	32.304	5.757	-0.586	Nuclear
Gh_NAC220	GH_D07G2195	D07	53351557	53353102	-	1546	1209	402	45.472	4.438	-0.688	Extracellular
Gh_NAC221	GH_D07G2358	D07	55415937	55419637	-	3701	882	293	33.905	6.32	-0.743	Nuclear
Gh_NAC222	GH_D07G2562	D07	58106541	58107450	-	910	738	245	27.825	10.03	-0.54	Nuclear
Gh_NAC223	GH_D08G0443	D08	4223697	4227533	-	3837	1821	606	68.942	5.092	-0.548	Extracellular
Gh_NAC224	GH_D08G1225	D08	39422244	39424568	-	2325	1689	562	62.566	5.429	-0.468	Extracellular
Gh_NAC225	GH_D08G1269	D08	41165789	41167210	+	1422	1218	405	46.039	6.232	-0.728	Nuclear
Gh_NAC226	GH_D08G1502	D08	48653313	48656697	+	3385	1383	460	52.622	6.071	-0.811	Extracellular
Gh_NAC227	GH_D08G1856	D08	56828228	56829712	-	1485	1017	338	38.387	5.685	-0.792	Extracellular
Gh_NAC228	GH_D08G1988	D08	59253005	59254417	-	1413	1074	357	41.596	6.902	-0.887	Nuclear
Gh_NAC229	GH_D08G2192	D08	62223527	62226695	-	3169	807	268	30.964	6.178	-0.667	Nuclear
Gh_NAC230	GH_D08G2239	D08	62787802	62789976	+	2175	1254	417	47.731	4.433	-0.662	Extracellular
Gh_NAC231	GH_D08G2538	D08	66148139	66149848	+	1710	552	183	21.777	9.064	-0.432	Nuclear
Gh_NAC232	GH_D08G2625	D08	67009068	67013042	+	3975	1170	389	43.878	7.517	-0.901	Nuclear
Gh_NAC233	GH_D08G2636	D08	67106190	67109490	-	3301	972	323	37.169	4.741	-0.788	Nuclear
Gh_NAC234	GH_D08G2637	D08	67118633	67119841	-	1209	1038	345	39.2	7.818	-0.789	Nuclear
Gh_NAC235	GH_D08G2654	D08	67294400	67295776	+	1377	858	285	32.318	5.447	-0.679	Nuclear
Gh_NAC236	GH_D08G2655	D08	67303045	67304122	+	1078	861	286	32.602	6.05	-0.739	Nuclear
Gh_NAC237	GH_D08G2656	D08	67307123	67308314	+	1192	870	289	33.178	6.111	-0.797	Nuclear
Gh_NAC238	GH_D09G0049	D09	1015851	1018113	-	2263	783	260	30.657	4.758	-0.973	Nuclear
Gh_NAC239	GH_D09G0179	D09	4036642	4037999	-	1358	1161	386	43.357	7.696	-0.618	Nuclear
Gh_NAC240	GH_D09G0354	D09	9345316	9348038	+	2723	1164	387	43.81	5.028	-0.793	Nuclear
Gh_NAC241	GH_D09G0594	D09	24370875	24372268	+	1394	972	323	36.122	8.296	-0.502	Nuclear
Gh_NAC242	GH_D09G0879	D09	32855413	32858011	-	2599	942	313	36.03	6.781	-0.593	Nuclear
Gh_NAC243	GH_D09G1096	D09	36591178	36592040	+	863	687	228	25.856	6.52	-0.577	Nuclear
Gh_NAC244	GH_D09G1103	D09	36674176	36675632	+	1457	1116	371	41.625	8.463	-0.52	Extracellular
Gh_NAC245	GH_D09G1248	D09	38656281	38657489	+	1209	1032	343	39.74	4.917	-0.863	Nuclear
Gh_NAC246	GH_D09G1834	D09	45331991	45333862	-	1872	717	238	27.395	4.608	-0.735	Nuclear
Gh_NAC247	GH_D09G1966	D09	46758251	46760390	-	2140	1626	541	60.605	4.68	-0.49	Extracellular
Gh_NAC248	GH_D09G1979	D09	46864416	46865839	+	1424	1221	406	46.394	6.51	-0.779	Nuclear
Gh_NAC249	GH_D09G2569	D09	51535125	51536019	-	895	609	202	24.174	7.534	-0.524	Extracellular
Gh_NAC250	GH_D09G2570	D09	51538389	51540271	-	1883	648	215	26.206	5.092	-0.909	Extracellular
Gh_NAC251	GH_D10G0313	D10	2489188	2490133	-	946	792	263	29.672	5.388	-0.406	Nuclear
Gh_NAC252	GH_D10G0872	D10	9497931	9498913	-	983	747	248	28.234	9.087	-0.572	Nuclear
Gh_NAC253	GH_D10G0895	D10	9877765	9879855	+	2091	1260	419	47.766	7.359	-0.865	Extracellular
Gh_NAC254	GH_D10G2304	D10	59530152	59533400	-	3249	1350	449	49.884	5.668	-0.64	Nuclear
Gh_NAC255	GH_D10G2488	D10	62754084	62755040	-	957	816	271	30.688	4.701	-0.66	Extracellular
Gh_NAC256	GH_D10G2489	D10	62774867	62775823	-	957	816	271	30.688	4.701	-0.66	Extracellular
Gh_NAC257	GH_D10G2580	D10	64296340	64315693	-	19354	2037	678	77.985	6.378	-0.687	Extracellular
Gh_NAC258	GH_D10G2605	D10	64614918	64616212	-	1295	1122	373	42.431	4.787	-0.617	Extracellular
Gh_NAC259	GH_D10G2607	D10	64627167	64628194	-	1028	843	280	32.482	7.794	-1.001	Nuclear
Gh_NAC260	GH_D10G2608	D10	64630969	64631891	+	923	750	249	28.503	8.171	-0.668	Nuclear
Gh_NAC261	GH_D11G0161	D11	1382356	1384278	-	1923	1575	524	58.63	6.014	-0.488	Extracellular
Gh_NAC262	GH_D11G0290	D11	2375496	2377007	+	1512	831	276	31.537	6.253	-0.686	Nuclear
Gh_NAC263	GH_D11G0358	D11	2842718	2843901	+	1184	999	332	37.716	8.122	-0.604	Nuclear
Gh_NAC264	GH_D11G0419	D11	3261577	3262550	+	974	714	237	27.441	9.515	-0.703	Nuclear
Gh_NAC265	GH_D11G0461	D11	3609997	3611601	+	1605	1026	341	39.48	4.942	-0.834	Nuclear
Gh_NAC266	GH_D11G0619	D11	5030943	5031986	+	1044	1044	347	38.363	4.542	-0.399	Nuclear
Gh_NAC267	GH_D11G0713	D11	5766378	5768400	-	2023	1242	413	46.791	6.163	-0.718	Nuclear
Gh_NAC268	GH_D11G0755	D11	6123333	6124502	+	1170	957	318	36.216	8.256	-0.585	Nuclear
Gh_NAC269	GH_D11G1079	D11	9221351	9222844	-	1494	1134	377	43.003	6.745	-0.835	Nuclear
Gh_NAC270	GH_D11G1094	D11	9474703	9476432	-	1730	1137	378	43.097	4.982	-0.701	Extracellular
Gh_NAC271	GH_D11G1095	D11	9478729	9480699	-	1971	1374	457	51.994	4.799	-0.659	Extracellular
Gh_NAC272	GH_D11G1405	D11	12963517	12966745	-	3229	765	254	29.333	6.883	-0.614	Nuclear
Gh_NAC273	GH_D11G1812	D11	18825486	18828563	-	3078	1971	656	74.362	5.514	-0.438	Extracellular
Gh_NAC274	GH_D11G1890	D11	20160502	20162419	-	1918	1056	351	40.46	5.002	-0.811	Nuclear
Gh_NAC275	GH_D11G2713	D11	54528779	54530141	+	1363	1050	349	39.495	7.189	-0.72	Nuclear
Gh_NAC276	GH_D11G2715	D11	54563012	54564640	-	1629	1080	359	40.341	8.185	-0.645	Nuclear
Gh_NAC277	GH_D11G3263	D11	64403881	64405619	-	1739	1074	357	39.497	7.671	-0.467	Nuclear
Gh_NAC278	GH_D12G0140	D12	1725260	1726046	-	787	597	198	22.764	4.598	-0.726	Nuclear
Gh_NAC279	GH_D12G0375	D12	5138040	5139126	+	1087	879	292	33.893	6.54	-0.697	Nuclear
Gh_NAC280	GH_D12G0624	D12	10362505	10364509	-	2005	1047	348	40.395	5.048	-0.812	Nuclear
Gh_NAC281	GH_D12G1346	D12	41365561	41366905	-	1345	1152	383	43.508	6.581	-0.695	Nuclear
Gh_NAC282	GH_D12G1586	D12	45418509	45420023	+	1515	867	288	32.684	9.322	-0.849	Nuclear
Gh_NAC283	GH_D12G1829	D12	49551552	49552609	+	1058	846	281	32.493	8.168	-0.779	Nuclear
Gh_NAC284	GH_D12G1892	D12	50476256	50479337	-	3082	1311	436	49.329	4.633	-0.9	Nuclear
Gh_NAC285	GH_D12G1972	D12	51817963	51819222	+	1260	1077	358	40.59	8.006	-0.581	Nuclear
Gh_NAC286	GH_D12G2003	D12	52114170	52115987	+	1818	525	174	20.343	7.056	-0.571	Extracellular
Gh_NAC287	GH_D12G2316	D12	55634069	55635451	-	1383	981	326	37.188	5.747	-0.765	Nuclear
Gh_NAC288	GH_D12G2397	D12	56435738	56436996	+	1259	1053	350	40.737	6.697	-0.854	Nuclear
Gh_NAC289	GH_D12G2628	D12	58578412	58579753	-	1342	1167	388	44.14	7.162	-0.712	Nuclear
Gh_NAC290	GH_D12G2643	D12	58681573	58685425	-	3853	2580	859	94.148	4.668	-0.63	Extracellular
Gh_NAC291	GH_D13G0575	D13	7337409	7338824	+	1416	609	202	23.127	5.901	-0.806	Nuclear
Gh_NAC292	GH_D13G0765	D13	12538706	12540054	+	1349	1143	380	42.405	8.207	-0.497	Nuclear
Gh_NAC293	GH_D13G1149	D13	34902243	34907446	+	5204	984	327	36.981	5.449	-0.639	Nuclear
Gh_NAC294	GH_D13G1379	D13	43797355	43798771	+	1417	945	314	36.414	6.288	-0.749	Nuclear
Gh_NAC295	GH_D13G1444	D13	46435770	46438173	-	2404	954	317	36.012	4.843	-0.736	Nuclear
Gh_NAC296	GH_D13G1652	D13	51577459	51578703	-	1245	1050	349	38.896	8.644	-0.73	Nuclear
Gh_NAC297	GH_D13G1689	D13	52320761	52322835	-	2075	1050	349	38.656	6.786	-0.538	Nuclear
Gh_NAC298	GH_D13G1884	D13	56389741	56391085	-	1345	1071	356	40.326	8.855	-0.627	Nuclear
Gh_NAC299	GH_scaffold46803_objG0001	scaffold46803_obj	147	584	-	438	438	146	17.172	5.073	-0.727	Nuclear
