# Supplementary material for: Gene Expression Correlation Analysis Reveals MYC-NAC Regulatory Network in Cotton Pigment Gland Development
Source: Int J Mol Sci. 2021 May 8;22(9):5007. doi: 10.3390/ijms22095007 (PMC8125883; doi:10.3390/ijms22095007)
Supplement: Supplementary file 1 [file ijms-22-05007-s001.zip › Table S3 GaNAC list.xlsx]

## Sheet: Sheet1
Table S3.Ga_NAC genes information
Gene name	Gene ID	Chromosome	Start	End	Strand	Gene Length (bp)	CDS Length(bp)	Protein Length (aa)	Molecular Weight (kDa)	Isoelectric Point	Grand Average of Hydropathy	subcellular location
Ga_NAC1	Ga01G0017	Chr01	109389	110464	-	1076	840	279	32.328	9.532	-0.592	Nuclear
Ga_NAC2	Ga01G0084	Chr01	554284	557712	-	3429	1650	549	60.535	4.637	-0.727	Extracellular
Ga_NAC3	Ga01G0336	Chr01	2695603	2708750	-	13148	2112	703	77.452	8.165	-0.336	Membrane
Ga_NAC4	Ga01G0362	Chr01	3172953	3174695	+	1743	960	319	36.28	9.025	-0.639	Nuclear
Ga_NAC5	Ga01G0440	Chr01	4484746	4485047	+	302	201	66	7.654	4.519	-0.823	Nuclear
Ga_NAC6	Ga01G0634	Chr01	8409136	8411147	+	2012	1080	359	39.512	8	-0.498	Nuclear
Ga_NAC7	Ga01G0708	Chr01	9475236	9476466	+	1231	1047	348	38.636	9.053	-0.564	Nuclear
Ga_NAC8	Ga01G0709	Chr01	9559085	9560302	+	1218	1008	335	37.096	8.585	-0.738	Nuclear
Ga_NAC9	Ga01G1096	Chr01	20355828	20357330	+	1503	1101	366	40.951	6.595	-0.335	Nuclear
Ga_NAC10	Ga01G1785	Chr01	83578481	83579841	+	1361	1182	393	44.237	6.506	-0.758	Nuclear
Ga_NAC11	Ga01G1839	Chr01	86360853	86363545	-	2693	1908	635	70.748	4.883	-0.58	Extracellular
Ga_NAC12	Ga01G2075	Chr01	98754057	98755649	-	1593	882	293	34.513	7.671	-0.833	Nuclear
Ga_NAC13	Ga01G2699	Chr01	111304213	111306112	-	1900	1092	363	42.233	7.018	-0.86	Nuclear
Ga_NAC14	Ga01G2722	Chr01	111610354	111612675	+	2322	978	325	37.178	5.107	-0.707	Nuclear
Ga_NAC15	Ga02G0037	Chr02	367649	369600	-	1952	681	226	26.289	7.299	-0.659	Nuclear
Ga_NAC16	Ga02G0104	Chr02	780167	782206	-	2040	945	314	35.979	5.166	-0.682	Nuclear
Ga_NAC17	Ga02G1556	Chr02	96248520	96249861	-	1342	699	232	27.093	8.057	-0.776	Nuclear
Ga_NAC18	Ga03G0113	Chr03	924071	932050	+	7980	3402	1133	128.311	4.819	-0.545	Extracellular
Ga_NAC19	Ga03G0133	Chr03	1125727	1128798	-	3072	1482	493	57.424	5.127	-0.894	Extracellular
Ga_NAC20	Ga03G0183	Chr03	1721474	1725315	+	3842	774	257	30.292	5.402	-0.82	Extracellular
Ga_NAC21	Ga03G0720	Chr03	11089907	11092815	-	2909	1896	631	70.908	5.056	-0.583	Extracellular
Ga_NAC22	Ga03G0857	Chr03	15440652	15441895	+	1244	897	298	33.94	6.669	-0.536	Nuclear
Ga_NAC23	Ga03G1389	Chr03	89419441	89420807	-	1367	1164	387	43.153	7.25	-0.429	Nuclear
Ga_NAC24	Ga03G1406	Chr03	91060865	91061933	-	1069	861	286	33.069	8.371	-0.823	Nuclear
Ga_NAC25	Ga03G2030	Chr03	126209808	126210963	+	1156	768	255	29.034	9.364	-0.66	Nuclear
Ga_NAC26	Ga03G2031	Chr03	126258132	126260090	+	1959	723	240	27.442	7.006	-0.598	Nuclear
Ga_NAC27	Ga03G2268	Chr03	130812682	130813996	-	1315	588	195	22.459	4.73	-0.781	Nuclear
Ga_NAC28	Ga03G2680	Chr03	134854329	134855562	+	1234	846	281	32.706	8.66	-0.681	Nuclear
Ga_NAC29	Ga04G0499	Chr04	7489138	7490084	+	947	765	254	28.951	9.533	-0.707	Nuclear
Ga_NAC30	Ga04G0820	Chr04	21126934	21128194	-	1261	1047	348	39.942	6.624	-0.703	Nuclear
Ga_NAC31	Ga04G1045	Chr04	45659122	45660264	-	1143	774	257	29.226	7.179	-0.669	Nuclear
Ga_NAC32	Ga04G1266	Chr04	77371482	77373118	+	1637	618	205	23.273	9.948	-0.529	Nuclear
Ga_NAC33	Ga04G1377	Chr04	83238325	83239594	+	1270	750	249	28.409	9.497	-0.865	Nuclear
Ga_NAC34	Ga04G1581	Chr04	89104711	89105867	+	1157	999	332	38.189	7.56	-0.55	Nuclear
Ga_NAC35	Ga04G1773	Chr04	92974651	92975829	+	1179	831	276	31.902	6.373	-0.717	Nuclear
Ga_NAC36	Ga04G1787	Chr04	93232165	93232970	+	806	612	203	23.623	5.577	-0.521	Nuclear
Ga_NAC37	Ga04G2075	Chr04	97649734	97653556	-	3823	1329	442	49.479	6.742	-0.731	Nuclear
Ga_NAC38	Ga05G0288	Chr05	2592273	2596210	-	3938	1395	464	52.234	6.993	-0.815	Extracellular
Ga_NAC39	Ga05G0851	Chr05	7409473	7412643	-	3171	1233	410	45.879	8.603	-0.661	Extracellular
Ga_NAC40	Ga05G1693	Chr05	15144781	15146586	-	1806	966	321	36.106	9.514	-0.773	Nuclear
Ga_NAC41	Ga05G1738	Chr05	15688362	15689552	+	1191	1026	341	38.012	9.706	-0.672	Nuclear
Ga_NAC42	Ga05G1893	Chr05	17065264	17067745	+	2482	1188	395	43.931	6.51	-0.401	Nuclear
Ga_NAC43	Ga05G2079	Chr05	19006050	19008726	+	2677	1263	420	46.226	4.929	-0.668	Extracellular
Ga_NAC44	Ga05G2170	Chr05	20112595	20114707	-	2113	846	281	31.761	7.565	-0.482	Extracellular
Ga_NAC45	Ga05G2625	Chr05	26206634	26209635	+	3002	1956	651	73.689	4.605	-0.601	Extracellular
Ga_NAC46	Ga05G3138	Chr05	37093565	37096614	-	3050	1776	591	66.227	4.452	-0.613	Nuclear
Ga_NAC47	Ga05G3141	Chr05	37107533	37110811	-	3279	1386	461	51.332	5.507	-0.73	Nuclear
Ga_NAC48	Ga05G3513	Chr05	67183900	67187949	-	4050	612	203	23.563	9.292	-0.644	Nuclear
Ga_NAC49	Ga05G3676	Chr05	82687280	82689087	-	1808	627	208	24.814	9.615	-0.815	Extracellular
Ga_NAC50	Ga05G3677	Chr05	82814382	82817481	+	3100	903	300	33.747	7.441	-0.552	Nuclear
Ga_NAC51	Ga05G3967	Chr05	91238821	91240473	+	1653	1029	342	38.355	9.124	-0.6	Nuclear
Ga_NAC52	Ga05G3968	Chr05	91310091	91311297	+	1207	1044	347	38.933	8.381	-0.852	Nuclear
Ga_NAC53	Ga06G0131	Chr06	1027645	1030639	+	2995	1137	378	41.65	4.606	-0.492	Extracellular
Ga_NAC54	Ga06G0450	Chr06	6058270	6059801	-	1532	900	299	33.878	6.627	-0.644	Nuclear
Ga_NAC55	Ga06G0700	Chr06	11888409	11892067	-	3659	1422	473	53.456	6.831	-0.956	Extracellular
Ga_NAC56	Ga06G1257	Chr06	50135914	50137540	+	1627	966	321	35.893	9.172	-0.659	Nuclear
Ga_NAC57	Ga06G1403	Chr06	72705336	72707179	+	1844	1212	403	45.812	7.13	-0.701	Extracellular
Ga_NAC58	Ga06G1533	Chr06	92144804	92145777	-	974	726	241	27.624	10.031	-0.836	Nuclear
Ga_NAC59	Ga06G1701	Chr06	111491970	111493063	-	1094	918	305	35.313	9.17	-0.648	Nuclear
Ga_NAC60	Ga06G2355	Chr06	129668722	129669414	-	693	606	201	23.377	4.703	-0.805	Extracellular
Ga_NAC61	Ga06G2480	Chr06	130597030	130600223	+	3194	936	311	36.518	6.704	-0.859	Nuclear
Ga_NAC62	Ga07G0495	Chr07	5358032	5359122	+	1091	1008	335	39.02	6.927	-0.797	Nuclear
Ga_NAC63	Ga07G0732	Chr07	8654317	8658918	+	4602	744	247	28.513	4.623	-0.767	Nuclear
Ga_NAC64	Ga07G0981	Chr07	13423541	13428741	-	5201	999	332	38.404	8.463	-0.935	Nuclear
Ga_NAC65	Ga07G1203	Chr07	19254816	19255748	+	933	741	246	28.371	6.058	-0.765	Nuclear
Ga_NAC66	Ga07G1473	Chr07	27899085	27900514	+	1430	1050	349	39.714	6.726	-0.752	Nuclear
Ga_NAC67	Ga07G1683	Chr07	39901258	39905372	+	4115	840	279	32.21	5.95	-0.616	Nuclear
Ga_NAC68	Ga07G2305	Chr07	91909903	91911447	-	1545	1212	403	45.491	4.445	-0.667	Extracellular
Ga_NAC69	Ga07G2478	Chr07	94237758	94241392	-	3635	882	293	33.86	6.04	-0.733	Nuclear
Ga_NAC70	Ga07G2682	Chr07	97156642	97157552	-	911	708	235	26.979	10.039	-0.578	Nuclear
Ga_NAC71	Ga08G0442	Chr08	4776080	4779962	-	3883	1818	605	68.871	5.225	-0.542	Extracellular
Ga_NAC72	Ga08G1240	Chr08	77313125	77315461	+	2337	1689	562	62.593	5.681	-0.479	Extracellular
Ga_NAC73	Ga08G1277	Chr08	81837688	81839111	+	1424	1221	406	46.118	5.876	-0.72	Nuclear
Ga_NAC74	Ga08G1461	Chr08	97595087	97599286	+	4200	1326	441	50.517	4.94	-0.798	Extracellular
Ga_NAC75	Ga08G1863	Chr08	113241228	113242788	-	1561	1008	335	38.145	6.624	-0.757	Nuclear
Ga_NAC76	Ga08G2015	Chr08	116981021	116986392	-	5372	1233	410	47.519	7.974	-0.851	Nuclear
Ga_NAC77	Ga08G2221	Chr08	121067043	121070429	+	3387	807	268	31.046	5.993	-0.694	Nuclear
Ga_NAC78	Ga08G2299	Chr08	122127741	122130133	+	2393	1446	481	54.748	4.494	-0.747	Extracellular
Ga_NAC79	Ga08G2623	Chr08	126343769	126345518	+	1750	435	144	17.311	9.318	-0.581	Nuclear
Ga_NAC80	Ga08G2713	Chr08	127266362	127270687	+	4326	1167	388	43.859	7.517	-0.883	Nuclear
Ga_NAC81	Ga08G2724	Chr08	127371834	127375014	-	3181	972	323	37.189	4.741	-0.791	Nuclear
Ga_NAC82	Ga08G2725	Chr08	127385329	127387418	-	2090	1053	350	39.964	7.573	-0.765	Nuclear
Ga_NAC83	Ga08G2743	Chr08	127617382	127618774	+	1393	858	285	32.437	5.995	-0.667	Nuclear
Ga_NAC84	Ga08G2744	Chr08	127626900	127627983	+	1084	867	288	32.962	6.245	-0.764	Nuclear
Ga_NAC85	Ga08G2745	Chr08	127631142	127632322	+	1181	867	288	33.103	6.318	-0.799	Nuclear
Ga_NAC86	Ga09G0046	Chr09	959026	961422	-	2397	783	260	30.574	4.758	-0.923	Nuclear
Ga_NAC87	Ga09G0170	Chr09	3710728	3712083	-	1356	1161	386	43.411	7.697	-0.623	Nuclear
Ga_NAC88	Ga09G0643	Chr09	45593153	45594542	+	1390	969	322	35.957	8.296	-0.498	Nuclear
Ga_NAC89	Ga09G0889	Chr09	59752640	59759686	-	7047	921	306	35.028	9.36	-0.542	Nuclear
Ga_NAC90	Ga09G1136	Chr09	65369936	65370804	+	869	687	228	25.822	6.52	-0.547	Nuclear
Ga_NAC91	Ga09G1144	Chr09	65442372	65443829	+	1458	1116	371	41.603	8.641	-0.533	Extracellular
Ga_NAC92	Ga09G1301	Chr09	68399803	68401004	+	1202	1023	340	39.456	4.917	-0.9	Nuclear
Ga_NAC93	Ga09G1402	Chr09	70259398	70260745	+	1348	627	208	23.698	6.136	-0.801	Extracellular
Ga_NAC94	Ga09G1871	Chr09	76515727	76519211	-	3485	783	260	30.299	5.078	-0.868	Nuclear
Ga_NAC95	Ga09G2091	Chr09	78697437	78700181	-	2745	1608	535	59.572	4.447	-0.56	Extracellular
Ga_NAC96	Ga09G2104	Chr09	78813466	78814879	+	1414	1221	406	46.477	6.448	-0.791	Nuclear
Ga_NAC97	Ga09G2767	Chr09	84514031	84514659	-	629	357	118	14.11	6.101	-0.452	Chloroplast
Ga_NAC98	Ga09G2768	Chr09	84517209	84519137	-	1929	648	215	26.267	5.101	-0.881	Extracellular
Ga_NAC99	Ga10G0224	Chr10	3145600	3146872	-	1273	1101	366	41.472	5.607	-0.71	Extracellular
Ga_NAC100	Ga10G0230	Chr10	3235465	3236684	-	1220	1047	348	39.572	5.147	-0.548	Extracellular
Ga_NAC101	Ga10G0231	Chr10	3249865	3251153	+	1289	1101	366	42.043	6.189	-0.769	Extracellular
Ga_NAC102	Ga10G0250	Chr10	3447987	3449260	+	1274	1071	356	40.959	6.189	-0.805	Nuclear
Ga_NAC103	Ga10G0362	Chr10	5524197	5530674	+	6478	1437	478	53.633	4.726	-0.566	Extracellular
Ga_NAC104	Ga10G0612	Chr10	10814865	10818144	+	3280	1350	449	49.723	5.807	-0.654	Nuclear
Ga_NAC105	Ga10G2182	Chr10	115042887	115044955	+	2069	1260	419	47.723	7.359	-0.873	Extracellular
Ga_NAC106	Ga10G2225	Chr10	117407151	117408155	-	1005	747	248	28.197	9.063	-0.522	Extracellular
Ga_NAC107	Ga10G2784	Chr10	126885841	126886786	+	946	792	263	29.636	5.97	-0.491	Nuclear
Ga_NAC108	Ga11G0581	Chr11	8799003	8800732	+	1730	1074	357	39.411	7.673	-0.488	Nuclear
Ga_NAC109	Ga11G1239	Chr11	25605871	25607487	+	1617	1071	356	40.11	8.536	-0.646	Nuclear
Ga_NAC110	Ga11G1242	Chr11	25668874	25670252	-	1379	1047	348	39.48	7.494	-0.726	Nuclear
Ga_NAC111	Ga11G2122	Chr11	98598979	98600883	+	1905	1050	349	40.381	5.005	-0.781	Nuclear
Ga_NAC112	Ga11G2208	Chr11	100437201	100440295	-	3095	1971	656	74.327	5.88	-0.456	Extracellular
Ga_NAC113	Ga11G2659	Chr11	108748701	108753221	+	4521	765	254	29.359	6.839	-0.607	Nuclear
Ga_NAC114	Ga11G2975	Chr11	113823036	113824988	+	1953	1356	451	51.23	4.969	-0.704	Extracellular
Ga_NAC115	Ga11G2976	Chr11	113853696	113855439	+	1744	1185	394	45.221	5.08	-0.695	Extracellular
Ga_NAC116	Ga11G2997	Chr11	114157373	114158885	+	1513	1134	377	43.017	6.745	-0.834	Nuclear
Ga_NAC117	Ga11G3340	Chr11	117850300	117851469	-	1170	957	318	36.113	8.036	-0.595	Nuclear
Ga_NAC118	Ga11G3383	Chr11	118222880	118224901	+	2022	1158	385	43.552	6.754	-0.725	Nuclear
Ga_NAC119	Ga11G3478	Chr11	119078334	119079379	-	1046	1017	338	37.821	4.586	-0.478	Nuclear
Ga_NAC120	Ga11G3643	Chr11	120479535	120482245	-	2711	1128	375	43.161	5.056	-0.753	Nuclear
Ga_NAC121	Ga11G3687	Chr11	120831490	120835176	-	3687	561	186	21.389	10.14	-0.726	Nuclear
Ga_NAC122	Ga11G3750	Chr11	121351584	121352773	-	1190	999	332	37.459	8.266	-0.587	Nuclear
Ga_NAC123	Ga11G3820	Chr11	121883757	121885211	-	1455	831	276	31.592	6.151	-0.716	Nuclear
Ga_NAC124	Ga11G3962	Chr11	122993561	122995515	+	1955	1602	533	59.329	5.861	-0.495	Extracellular
Ga_NAC125	Ga12G0369	Chr12	3049383	3053253	+	3871	2580	859	94.092	4.681	-0.609	Extracellular
Ga_NAC126	Ga12G0385	Chr12	3188066	3189407	+	1342	1167	388	44.113	6.969	-0.764	Nuclear
Ga_NAC127	Ga12G0611	Chr12	5459949	5461205	-	1257	1053	350	40.724	6.57	-0.864	Nuclear
Ga_NAC128	Ga12G0702	Chr12	6609383	6610766	+	1384	981	326	37.292	5.477	-0.757	Nuclear
Ga_NAC129	Ga12G1014	Chr12	10821731	10823687	-	1957	546	181	21.254	6.679	-0.586	Extracellular
Ga_NAC130	Ga12G1047	Chr12	11176735	11178007	-	1273	1077	358	40.593	8.016	-0.587	Nuclear
Ga_NAC131	Ga12G1134	Chr12	13472823	13475895	+	3073	1299	432	48.912	4.637	-0.914	Nuclear
Ga_NAC132	Ga12G1197	Chr12	14826548	14827604	-	1057	846	281	32.532	8.168	-0.77	Nuclear
Ga_NAC133	Ga12G1475	Chr12	22082018	22083540	-	1523	867	288	32.744	9.301	-0.834	Nuclear
Ga_NAC134	Ga12G1752	Chr12	27628582	27630322	+	1741	1239	412	46.992	6.875	-0.63	Nuclear
Ga_NAC135	Ga12G2474	Chr12	92907563	92909544	+	1982	1044	347	40.165	4.963	-0.835	Nuclear
Ga_NAC136	Ga12G2704	Chr12	99949527	99950601	-	1075	876	291	33.594	7.955	-0.72	Nuclear
Ga_NAC137	Ga12G2780	Chr12	101216976	101217763	+	788	597	198	22.848	4.598	-0.753	Nuclear
Ga_NAC138	Ga13G0582	Chr13	8723566	8724983	+	1418	603	200	22.864	5.581	-0.787	Nuclear
Ga_NAC139	Ga13G0670	Chr13	9947893	9948825	-	933	792	263	29.618	5.06	-0.522	Extracellular
Ga_NAC140	Ga13G1288	Chr13	76680122	76681409	+	1288	984	327	37.022	5.281	-0.626	Nuclear
Ga_NAC141	Ga13G1531	Chr13	97850203	97851615	+	1413	927	308	35.551	6.13	-0.747	Nuclear
Ga_NAC142	Ga13G1598	Chr13	101504856	101507290	-	2435	966	321	36.451	5.009	-0.721	Nuclear
Ga_NAC143	Ga13G1801	Chr13	107345114	107346365	-	1252	1050	349	38.903	8.774	-0.778	Nuclear
Ga_NAC144	Ga13G1846	Chr13	108610226	108612265	-	2040	1050	349	38.651	6.602	-0.526	Nuclear
Ga_NAC145	Ga13G2071	Chr13	114858965	114860328	+	1364	1077	358	40.548	8.539	-0.641	Nuclear
Ga_NAC146	Ga14G0007	tig00000248	17267	18598	+	1332	1110	369	41.44	8.786	-0.47	Nuclear
Ga_NAC147	Ga14G0301	tig00002190	14454	15883	-	1430	885	294	32.834	9.21	-0.766	Nuclear
Ga_NAC148	Ga14G1819	tig00015943	551108	554205	+	3098	1326	441	49.984	5.062	-0.708	Nuclear
Ga_NAC149	Ga14G2025	tig00017252	1095998	1099083	+	3086	1464	487	55.405	6.046	-0.711	Extracellular
Ga_NAC150	Ga14G2861	tig00025857	56048	56484	-	437	354	117	13.791	4.715	-0.463	Nuclear
