# Supplementary material for: Gene Expression Correlation Analysis Reveals MYC-NAC Regulatory Network in Cotton Pigment Gland Development
Source: Int J Mol Sci. 2021 May 8;22(9):5007. doi: 10.3390/ijms22095007 (PMC8125883; doi:10.3390/ijms22095007)
Supplement: Supplementary file 1 [file ijms-22-05007-s001.zip › Table S4 GrNAC list.xlsx]

## Sheet: Sheet1
Table S4. Gr_NAC genes information
Gene Name	Gene ID	Chromosome	Start	End	Strand	Gene Length (bp)	CDS Length (bp)	Protein Length (aa)	Molecular Weight (kDa)	Isoelectric Point	Grand Average of Hydropathy	subcellular location
Gr_NAC1	Gorai.001G048200	Chr01	4593008	4596657	+	3650	1008	335	39.103	6.927	-0.807	Nuclear
Gr_NAC2	Gorai.001G070700	Chr01	7166553	7171230	+	4678	744	247	28.459	4.558	-0.785	Nuclear
Gr_NAC3	Gorai.001G091900	Chr01	10197811	10203222	+	5412	1005	334	38.433	8.532	-0.873	Nuclear
Gr_NAC4	Gorai.001G122800	Chr01	15349632	15351801	+	2170	741	246	28.353	6.058	-0.766	Nuclear
Gr_NAC5	Gorai.001G150000	Chr01	20594927	20597812	+	2886	1506	501	57.482	5.781	-0.623	Extracellular
Gr_NAC6	Gorai.001G150800	Chr01	20946950	20949127	+	2178	1050	349	39.816	6.347	-0.748	Nuclear
Gr_NAC7	Gorai.001G178800	Chr01	27262352	27267118	+	4767	840	279	32.171	6.124	-0.588	Nuclear
Gr_NAC8	Gorai.001G231400	Chr01	46861585	46863943	-	2359	1209	402	45.641	4.432	-0.686	Extracellular
Gr_NAC9	Gorai.001G254300	Chr01	52558043	52562270	-	4228	885	294	34.068	6.59	-0.743	Nuclear
Gr_NAC10	Gorai.001G274500	Chr01	55182467	55184164	-	1698	738	245	27.879	10.045	-0.523	Nuclear
Gr_NAC11	Gorai.002G001900	Chr02	100627	101826	-	1200	840	279	32.349	9.185	-0.595	Nuclear
Gr_NAC12	Gorai.002G008500	Chr02	549845	552724	-	2880	1653	550	60.509	4.624	-0.672	Extracellular
Gr_NAC13	Gorai.002G019700	Chr02	1332815	1333585	-	771	771	256	28.955	5.471	-0.334	Extracellular
Gr_NAC14	Gorai.002G033100	Chr02	2477419	2482642	-	5224	945	314	35.219	6.394	-0.501	Nuclear
Gr_NAC15	Gorai.002G036700	Chr02	2883687	2885740	+	2054	963	320	36.405	9.009	-0.641	Nuclear
Gr_NAC16	Gorai.002G067300	Chr02	7855516	7858069	+	2554	1080	359	39.577	8.01	-0.533	Nuclear
Gr_NAC17	Gorai.002G073700	Chr02	8619245	8620805	+	1561	1041	346	38.429	9.202	-0.573	Nuclear
Gr_NAC18	Gorai.002G073800	Chr02	8674863	8676919	+	2057	1008	335	37.07	8.598	-0.75	Nuclear
Gr_NAC19	Gorai.002G111200	Chr02	15545068	15546331	-	1264	891	296	33.786	7.991	-0.391	Nuclear
Gr_NAC20	Gorai.002G113300	Chr02	16009912	16011854	+	1943	1101	366	40.904	6.312	-0.333	Nuclear
Gr_NAC21	Gorai.002G238300	Chr02	60167262	60169033	-	1772	702	233	27.293	8.417	-0.763	Nuclear
Gr_NAC22	Gorai.003G003900	Chr03	232933	235368	-	2436	687	228	26.514	8.417	-0.651	Nuclear
Gr_NAC23	Gorai.003G010700	Chr03	654030	657716	-	3687	945	314	36.081	5.054	-0.723	Nuclear
Gr_NAC24	Gorai.003G073300	Chr03	17459125	17462768	+	3644	1908	635	70.808	4.771	-0.612	Extracellular
Gr_NAC25	Gorai.003G077700	Chr03	18940399	18942185	-	1787	1182	393	44.314	6.505	-0.754	Nuclear
Gr_NAC26	Gorai.003G114100	Chr03	34709187	34712699	-	3513	885	294	34.599	6.919	-0.859	Nuclear
Gr_NAC27	Gorai.003G169000	Chr03	43963542	43967179	+	3638	1122	373	43.184	7.018	-0.822	Nuclear
Gr_NAC28	Gorai.003G180600	Chr03	45225641	45228427	+	2787	984	327	37.369	5.627	-0.709	Nuclear
Gr_NAC29	Gorai.004G048200	Chr04	4339218	4343474	-	4257	1824	607	69.182	5.095	-0.553	Extracellular
Gr_NAC30	Gorai.004G125900	Chr04	32961385	32963660	-	2276	1452	483	53.931	5.021	-0.589	Extracellular
Gr_NAC31	Gorai.004G129200	Chr04	34638367	34640420	+	2054	1218	405	46.062	5.876	-0.729	Nuclear
Gr_NAC32	Gorai.004G149000	Chr04	41908530	41913204	+	4675	1440	479	55.03	6.551	-0.745	Extracellular
Gr_NAC33	Gorai.004G186700	Chr04	50100345	50102918	-	2574	1017	338	38.47	5.687	-0.783	Nuclear
Gr_NAC34	Gorai.004G201100	Chr04	52722129	52725755	-	3627	1074	357	41.577	6.584	-0.899	Nuclear
Gr_NAC35	Gorai.004G221300	Chr04	55579426	55582922	-	3497	807	268	31	6.178	-0.678	Nuclear
Gr_NAC36	Gorai.004G227000	Chr04	56133391	56136326	+	2936	1446	481	55.019	4.425	-0.701	Extracellular
Gr_NAC37	Gorai.004G258200	Chr04	59405315	59407382	+	2068	552	183	21.777	9.064	-0.432	Nuclear
Gr_NAC38	Gorai.004G267300	Chr04	60236363	60240646	+	4284	1170	389	43.878	7.517	-0.886	Nuclear
Gr_NAC39	Gorai.004G268400	Chr04	60338982	60342509	-	3528	969	322	37.027	4.681	-0.77	Nuclear
Gr_NAC40	Gorai.004G268500	Chr04	60351911	60353772	-	1862	1089	362	41.198	8.571	-0.798	Nuclear
Gr_NAC41	Gorai.004G270200	Chr04	60520811	60522573	+	1763	903	300	34.065	5.932	-0.668	Nuclear
Gr_NAC42	Gorai.004G270300	Chr04	60531311	60532620	+	1310	867	288	32.86	6.109	-0.749	Nuclear
Gr_NAC43	Gorai.004G270400	Chr04	60536912	60538224	+	1313	870	289	33.22	6.111	-0.781	Nuclear
Gr_NAC44	Gorai.005G013000	Chr05	942942	945082	+	2141	1335	444	50.029	4.593	-0.602	Extracellular
Gr_NAC45	Gorai.005G013100	Chr05	951434	953850	+	2417	960	319	36.443	4.496	-0.587	Extracellular
Gr_NAC46	Gorai.005G013300	Chr05	964559	971810	+	7252	1353	450	51.382	4.405	-0.614	Extracellular
Gr_NAC47	Gorai.005G016000	Chr05	1177349	1180804	-	3456	1473	490	56.794	6.948	-0.893	Extracellular
Gr_NAC48	Gorai.005G020300	Chr05	1638720	1643360	+	4641	768	255	29.735	5.616	-0.735	Extracellular
Gr_NAC49	Gorai.005G020600	Chr05	1693520	1698163	+	4644	774	257	29.845	5.191	-0.754	Extracellular
Gr_NAC50	Gorai.005G076200	Chr05	8673374	8677242	-	3869	1896	631	70.988	4.796	-0.562	Extracellular
Gr_NAC51	Gorai.005G088800	Chr05	11783895	11785669	+	1775	897	298	33.899	7.006	-0.588	Nuclear
Gr_NAC52	Gorai.005G141200	Chr05	38023001	38024662	+	1662	1161	386	43.033	7.25	-0.422	Nuclear
Gr_NAC53	Gorai.005G142300	Chr05	38845856	38847468	-	1613	861	286	33.012	8.519	-0.807	Nuclear
Gr_NAC54	Gorai.005G195300	Chr05	56744522	56746435	+	1914	768	255	29.069	9.771	-0.695	Nuclear
Gr_NAC55	Gorai.005G195400	Chr05	56765592	56767428	+	1837	489	162	18.128	9.853	-0.444	Extracellular
Gr_NAC56	Gorai.005G217400	Chr05	60047648	60049783	-	2136	588	195	22.445	4.73	-0.783	Nuclear
Gr_NAC57	Gorai.005G257800	Chr05	63404424	63406327	+	1904	846	281	32.687	8.542	-0.728	Nuclear
Gr_NAC58	Gorai.006G005100	Chr06	1011200	1013816	-	2617	783	260	30.58	4.69	-0.937	Nuclear
Gr_NAC59	Gorai.006G017700	Chr06	4149440	4150797	-	1358	1161	386	43.364	7.697	-0.631	Nuclear
Gr_NAC60	Gorai.006G034600	Chr06	9181826	9185405	+	3580	1344	447	50.398	5.335	-0.716	Nuclear
Gr_NAC61	Gorai.006G060900	Chr06	22251519	22253348	-	1830	975	324	36.223	8.296	-0.503	Nuclear
Gr_NAC62	Gorai.006G088400	Chr06	32378571	32381167	-	2597	942	313	36.025	6.669	-0.582	Nuclear
Gr_NAC63	Gorai.006G113000	Chr06	36109810	36111507	+	1698	687	228	25.888	6.52	-0.587	Nuclear
Gr_NAC64	Gorai.006G113700	Chr06	36176181	36178009	+	1829	1116	371	41.637	8.463	-0.515	Extracellular
Gr_NAC65	Gorai.006G127700	Chr06	38066641	38067848	+	1208	1032	343	39.753	4.917	-0.871	Nuclear
Gr_NAC66	Gorai.006G189600	Chr06	44681221	44683472	-	2252	720	239	27.49	4.608	-0.718	Nuclear
Gr_NAC67	Gorai.006G203800	Chr06	45981416	45985405	-	3990	1626	541	60.545	4.673	-0.484	Extracellular
Gr_NAC68	Gorai.006G205300	Chr06	46108464	46110556	+	2093	1221	406	46.323	6.238	-0.768	Nuclear
Gr_NAC69	Gorai.006G267800	Chr06	50598326	50599162	-	837	420	139	16.746	7.551	-0.545	Chloroplast
Gr_NAC70	Gorai.006G267900	Chr06	50601342	50603061	-	1720	420	139	16.968	7.256	-0.825	Extracellular
Gr_NAC71	Gorai.007G017500	Chr07	1327112	1329581	-	2470	1578	525	58.544	6.011	-0.442	Extracellular
Gr_NAC72	Gorai.007G031300	Chr07	2165302	2167361	+	2060	831	276	31.551	6.253	-0.684	Nuclear
Gr_NAC73	Gorai.007G038100	Chr07	2638775	2640550	+	1776	996	331	37.463	7.861	-0.583	Nuclear
Gr_NAC74	Gorai.007G043900	Chr07	3033324	3035348	+	2025	711	236	27.314	9.928	-0.719	Nuclear
Gr_NAC75	Gorai.007G048000	Chr07	3343657	3347296	+	3640	1107	368	42.501	5.236	-0.789	Nuclear
Gr_NAC76	Gorai.007G065300	Chr07	4582698	4584706	+	2009	1044	347	38.362	4.503	-0.397	Nuclear
Gr_NAC77	Gorai.007G075300	Chr07	5310728	5312226	-	1499	1152	383	43.366	6.117	-0.783	Nuclear
Gr_NAC78	Gorai.007G079900	Chr07	5681458	5683324	+	1867	957	318	36.123	8.036	-0.572	Nuclear
Gr_NAC79	Gorai.007G112500	Chr07	8693392	8695198	-	1807	1134	377	42.973	6.745	-0.834	Nuclear
Gr_NAC80	Gorai.007G114400	Chr07	8913735	8916630	-	2896	1185	394	44.938	4.982	-0.697	Extracellular
Gr_NAC81	Gorai.007G114500	Chr07	8917980	8920386	-	2407	1359	452	51.291	4.84	-0.646	Extracellular
Gr_NAC82	Gorai.007G147300	Chr07	12445980	12451272	-	5293	765	254	29.341	6.571	-0.638	Nuclear
Gr_NAC83	Gorai.007G188800	Chr07	18275917	18279255	-	3339	1977	658	74.56	5.626	-0.462	Extracellular
Gr_NAC84	Gorai.007G196400	Chr07	19626720	19630759	-	4040	1065	354	40.824	4.93	-0.773	Nuclear
Gr_NAC85	Gorai.007G267700	Chr07	44835414	44837462	+	2049	1050	349	39.481	7.189	-0.719	Nuclear
Gr_NAC86	Gorai.007G267900	Chr07	44888308	44890550	-	2243	1161	386	43.406	8.258	-0.532	Nuclear
Gr_NAC87	Gorai.007G323900	Chr07	54200029	54202170	-	2142	1074	357	39.531	8.07	-0.478	Nuclear
Gr_NAC88	Gorai.008G014700	Chr08	1680759	1682018	-	1260	597	198	22.774	4.679	-0.733	Nuclear
Gr_NAC89	Gorai.008G038800	Chr08	4983508	4985247	+	1740	879	292	33.867	6.54	-0.686	Nuclear
Gr_NAC90	Gorai.008G063600	Chr08	10148429	10152123	-	3695	1083	360	41.705	4.984	-0.818	Nuclear
Gr_NAC91	Gorai.008G130300	Chr08	37535131	37537159	-	2029	1239	412	46.917	6.832	-0.603	Nuclear
Gr_NAC92	Gorai.008G155200	Chr08	41461458	41463862	+	2405	867	288	32.684	9.322	-0.849	Nuclear
Gr_NAC93	Gorai.008G179900	Chr08	45724731	45726136	+	1406	846	281	32.537	8.536	-0.795	Nuclear
Gr_NAC94	Gorai.008G186300	Chr08	46654036	46657925	-	3890	1311	436	49.341	4.597	-0.897	Nuclear
Gr_NAC95	Gorai.008G194400	Chr08	47898839	47900818	+	1980	1077	358	40.651	8.006	-0.587	Nuclear
Gr_NAC96	Gorai.008G197500	Chr08	48198603	48200536	+	1934	552	183	21.506	8.205	-0.645	Extracellular
Gr_NAC97	Gorai.008G227800	Chr08	51390587	51393080	-	2494	981	326	37.2	5.747	-0.749	Nuclear
Gr_NAC98	Gorai.008G236400	Chr08	52201624	52204861	+	3238	1053	350	40.71	6.833	-0.857	Nuclear
Gr_NAC99	Gorai.008G259700	Chr08	54112438	54114330	-	1893	1167	388	44.086	7.124	-0.694	Nuclear
Gr_NAC100	Gorai.008G261400	Chr08	54207191	54211923	-	4733	2580	859	94.097	4.599	-0.637	Extracellular
Gr_NAC101	Gorai.009G028900	Chr09	2209843	2215712	-	5870	1395	464	52.172	7.092	-0.791	Extracellular
Gr_NAC102	Gorai.009G083500	Chr09	6094156	6097715	-	3560	1233	410	45.821	8.764	-0.634	Extracellular
Gr_NAC103	Gorai.009G166300	Chr09	12769930	12772757	-	2828	966	321	36.027	9.54	-0.767	Nuclear
Gr_NAC104	Gorai.009G170700	Chr09	13160110	13161712	+	1603	1023	340	37.986	9.802	-0.688	Nuclear
Gr_NAC105	Gorai.009G186000	Chr09	14302687	14306274	+	3588	1188	395	43.923	6.374	-0.407	Nuclear
Gr_NAC106	Gorai.009G204700	Chr09	15841669	15844508	+	2840	1062	353	38.685	4.444	-0.653	Extracellular
Gr_NAC107	Gorai.009G214000	Chr09	16608225	16611672	-	3448	846	281	31.464	7.592	-0.441	Extracellular
Gr_NAC108	Gorai.009G260000	Chr09	21433374	21437241	+	3868	1956	651	73.603	4.589	-0.636	Extracellular
Gr_NAC109	Gorai.009G309000	Chr09	28417512	28421327	-	3816	1776	591	66.33	4.494	-0.608	Nuclear
Gr_NAC110	Gorai.009G309300	Chr09	28447227	28450960	-	3734	1356	451	50.409	5.933	-0.738	Nuclear
Gr_NAC111	Gorai.009G354900	Chr09	46240630	46245565	+	4936	672	223	25.726	9.094	-0.587	Nuclear
Gr_NAC112	Gorai.009G357700	Chr09	46905383	46908513	+	3131	903	300	33.774	8.05	-0.543	Nuclear
Gr_NAC113	Gorai.009G399900	Chr09	57224262	57225397	-	1136	774	257	29.222	6.721	-0.691	Nuclear
Gr_NAC114	Gorai.009G418700	Chr09	65247399	65248672	+	1274	1047	348	39.84	6.625	-0.726	Nuclear
Gr_NAC115	Gorai.009G433100	Chr09	67972244	67974199	-	1956	1035	344	38.484	7.343	-0.797	Nuclear
Gr_NAC116	Gorai.009G433200	Chr09	68048040	68050014	-	1975	1029	342	38.353	8.988	-0.546	Nuclear
Gr_NAC117	Gorai.010G012000	Chr10	903218	907562	+	4345	1104	367	40.296	4.381	-0.483	Extracellular
Gr_NAC118	Gorai.010G051900	Chr10	5965073	5967282	-	2210	900	299	33.896	6.515	-0.654	Nuclear
Gr_NAC119	Gorai.010G078900	Chr10	11417835	11423463	-	5629	1431	476	53.857	6.831	-0.977	Extracellular
Gr_NAC120	Gorai.010G124100	Chr10	25449028	25450919	+	1892	966	321	35.924	9.172	-0.664	Nuclear
Gr_NAC121	Gorai.010G142400	Chr10	35687859	35690629	+	2771	1215	404	45.898	7.13	-0.716	Extracellular
Gr_NAC122	Gorai.010G151400	Chr10	40769233	40770528	-	1296	771	256	29.187	9.913	-0.747	Nuclear
Gr_NAC123	Gorai.010G157600	Chr10	44335375	44337617	-	2243	921	306	34.192	8.918	-0.767	Nuclear
Gr_NAC124	Gorai.010G171100	Chr10	49698704	49699967	-	1264	918	305	35.269	8.777	-0.628	Nuclear
Gr_NAC125	Gorai.010G236700	Chr10	60697087	60700561	-	3475	939	312	36.472	6.65	-0.813	Nuclear
Gr_NAC126	Gorai.010G251100	Chr10	61797043	61798127	-	1085	606	201	23.406	4.806	-0.826	Extracellular
Gr_NAC127	Gorai.011G030600	Chr11	2284133	2285033	-	901	747	248	28.166	5.38	-0.379	Nuclear
Gr_NAC128	Gorai.011G087700	Chr11	9174832	9176527	-	1696	747	248	28.244	9.087	-0.575	Nuclear
Gr_NAC129	Gorai.011G090000	Chr11	9547151	9549769	+	2619	1266	421	47.976	7.392	-0.852	Extracellular
Gr_NAC130	Gorai.011G234200	Chr11	55231345	55235496	-	4152	1350	449	49.852	5.807	-0.633	Nuclear
Gr_NAC131	Gorai.011G239800	Chr11	56423112	56423594	-	483	372	123	14.204	9.944	-0.293	Nuclear
Gr_NAC132	Gorai.011G257000	Chr11	58610250	58611637	-	1388	810	269	30.409	4.722	-0.741	Extracellular
Gr_NAC133	Gorai.011G269400	Chr11	60115391	60116639	-	1249	1077	358	41.473	5.916	-0.956	Nuclear
Gr_NAC134	Gorai.011G269500	Chr11	60129817	60131062	-	1246	1080	359	41.639	6.637	-0.907	Nuclear
Gr_NAC135	Gorai.011G271300	Chr11	60363610	60364865	-	1256	1083	360	40.958	5.021	-0.635	Extracellular
Gr_NAC136	Gorai.011G271500	Chr11	60379620	60380759	+	1140	966	322	36.827	5.991	-0.656	Nuclear
Gr_NAC137	Gorai.012G007000	Chr12	824968	829234	+	4267	1332	443	49.578	6.742	-0.708	Nuclear
Gr_NAC138	Gorai.012G036100	Chr12	4456254	4457353	-	1100	615	204	23.729	5.32	-0.484	Nuclear
Gr_NAC139	Gorai.012G037600	Chr12	4659011	4660741	-	1731	831	276	32.018	5.744	-0.725	Nuclear
Gr_NAC140	Gorai.012G054800	Chr12	7336481	7337637	-	1157	999	332	38.254	7.59	-0.587	Nuclear
Gr_NAC141	Gorai.012G073400	Chr12	10902818	10904206	-	1389	750	249	28.591	9.657	-0.826	Nuclear
Gr_NAC142	Gorai.012G083700	Chr12	14042776	14045057	-	2282	621	206	23.365	8.911	-0.508	Nuclear
Gr_NAC143	Gorai.012G125500	Chr12	28957322	28958845	-	1524	765	254	28.88	9.394	-0.672	Nuclear
Gr_NAC144	Gorai.012G169300	Chr12	33970446	33970997	+	552	399	132	14.868	10.65	-0.327	Nuclear
Gr_NAC145	Gorai.013G063500	Chr13	7082415	7084246	+	1832	609	202	23.199	5.621	-0.822	Nuclear
Gr_NAC146	Gorai.013G066200	Chr13	7473486	7475537	-	2052	1008	335	38.227	7.783	-0.618	Extracellular
Gr_NAC147	Gorai.013G085000	Chr13	12369322	12370754	+	1433	1143	380	42.415	8.271	-0.494	Nuclear
Gr_NAC148	Gorai.013G118000	Chr13	29196845	29198955	+	2111	984	327	36.981	5.449	-0.639	Nuclear
Gr_NAC149	Gorai.013G140700	Chr13	37886483	37889515	+	3033	945	314	36.415	6.133	-0.749	Nuclear
Gr_NAC150	Gorai.013G146300	Chr13	40153893	40156662	-	2770	954	317	36.08	5.013	-0.751	Nuclear
Gr_NAC151	Gorai.013G167100	Chr13	45067214	45069374	-	2161	1050	349	38.83	8.433	-0.736	Nuclear
Gr_NAC152	Gorai.013G171300	Chr13	45794344	45797063	-	2720	1059	352	39.029	6.79	-0.534	Nuclear
Gr_NAC153	Gorai.013G191800	Chr13	49282139	49283022	+	884	501	167	19.072	10.307	-0.622	Nuclear
