# Supplementary material for: Gene Expression Correlation Analysis Reveals MYC-NAC Regulatory Network in Cotton Pigment Gland Development
Source: Int J Mol Sci. 2021 May 8;22(9):5007. doi: 10.3390/ijms22095007 (PMC8125883; doi:10.3390/ijms22095007)
Supplement: Supplementary file 1 [file ijms-22-05007-s001.zip › Table S5 gene duplications information.xlsx]

## Sheet: Sheet1
Table S5 NAC gene duplications information in three cotton genomes
gene name	geneID	gene name	geneID	Ka	Ks	Ka/Ks	Purifying Selection	Duplication Type		gene name	geneID	gene name	geneID	Ka	Ks	Ka/Ks	Purifying Selection	Duplication Type		gene name	geneID	gene name	geneID	Ka	Ks	Ka/Ks	Purifying Selection	Duplication Type
Gh_NAC6	GH_A01G0581	Gh_NAC154	GH_D01G0566	0.00853321	0.0449726	0.189742	YES	Segmental		Ga_NAC8	Ga01G0709	Ga_NAC143	Ga13G1801	0.0740659	0.680643	0.108817	YES	Segmental		Gr_NAC28	Gorai.003G180600	Gr_NAC33	Gorai.004G186700	0.127065	0.738271	0.172112	YES	Segmental
Gh_NAC126	GH_A11G2688	Gh_NAC275	GH_D11G2713	0.00611188	0.0321273	0.19024	YES	Segmental		Ga_NAC24	Ga03G1406	Ga_NAC132	Ga12G1197	0.1159	0.569424	0.203539	YES	Segmental		Gr_NAC4	Gorai.001G122800	Gr_NAC63	Gorai.006G113000	0.14136	0.638131	0.221522	YES	Segmental
Gh_NAC73	GH_A08G0421	Gh_NAC223	GH_D08G0443	0.00991691	0.03375	0.293834	YES	Segmental		Ga_NAC9	Ga01G1096	Ga_NAC42	Ga05G1893	0.120928	0.573177	0.210979	YES	Segmental		Gr_NAC35	Gorai.004G221300	Gr_NAC82	Gorai.007G147300	0.183684	0.751632	0.24438	YES	Segmental
Gh_NAC59	GH_A06G1300	Gh_NAC207	GH_D06G1194	0.00270789	0.0320537	0.0844797	YES	Segmental		Ga_NAC14	Ga01G2722	Ga_NAC128	Ga12G0702	0.136015	0.774454	0.175626	YES	Segmental		Gr_NAC23	Gorai.003G010700	Gr_NAC84	Gorai.007G196400	0.125729	0.828408	0.151771	YES	Segmental
Gh_NAC144	GH_A13G1204	Gh_NAC293	GH_D13G1149	0.00259292	0.0293675	0.0882919	YES	Segmental		Ga_NAC75	Ga08G1863	Ga_NAC128	Ga12G0702	0.119193	0.569728	0.20921	YES	Segmental		Gr_NAC57	Gorai.005G257800	Gr_NAC89	Gorai.008G038800	0.106385	0.832186	0.127838	YES	Segmental
Gh_NAC148	GH_A13G1733	Gh_NAC297	GH_D13G1689	0.0113127	0.0290794	0.389026	YES	Segmental		Ga_NAC16	Ga02G0104	Ga_NAC111	Ga11G2122	0.120726	0.863065	0.139881	YES	Segmental		Gr_NAC28	Gorai.003G180600	Gr_NAC97	Gorai.008G227800	0.126642	0.706614	0.179224	YES	Segmental
Gh_NAC91	GH_A09G0656	Gh_NAC241	GH_D09G0594	0.00537998	0.0139647	0.385255	YES	Segmental		Ga_NAC69	Ga07G2478	Ga_NAC113	Ga11G2659	0.118319	0.813438	0.145456	YES	Segmental		Gr_NAC31	Gorai.004G129200	Gr_NAC99	Gorai.008G259700	0.100952	0.53722	0.187916	YES	Segmental
Gh_NAC42	GH_A05G1634	Gh_NAC193	GH_D05G1665	0.0012837	0.0340484	0.0377021	YES	Segmental		Ga_NAC67	Ga07G1683	Ga_NAC113	Ga11G2659	0.139932	0.774441	0.180688	YES	Segmental		Gr_NAC106	Gorai.009G204700	Gr_NAC117	Gorai.010G012000	0.340242	1.0177	0.334324	YES	Segmental
Gh_NAC8	GH_A01G0645	Gh_NAC147	GH_A13G1697	0.0755923	0.68848	0.109796	YES	Segmental		Ga_NAC14	Ga01G2722	Ga_NAC75	Ga08G1863	0.128588	0.824511	0.155956	YES	Segmental		Gr_NAC59	Gorai.006G017700	Gr_NAC140	Gorai.012G054800	0.211676	1.02237	0.207044	YES	Segmental
Gh_NAC124	GH_A11G1778	Gh_NAC273	GH_D11G1812	0.0141521	0.0319638	0.442755	YES	Segmental		Ga_NAC66	Ga07G1473	Ga_NAC116	Ga11G2997	0.101828	0.496523	0.205083	YES	Segmental		Gr_NAC52	Gorai.005G141200	Gr_NAC147	Gorai.013G085000	0.133839	0.502213	0.266498	YES	Segmental
Gh_NAC147	GH_A13G1697	Gh_NAC296	GH_D13G1652	0.00998039	0.0297384	0.335606	YES	Segmental		Ga_NAC116	Ga11G2997	Ga_NAC126	Ga12G0385	0.31044	3.56011	0.0871995	YES	Segmental		Gr_NAC41	Gorai.004G270200	Gr_NAC42	Gorai.004G270300	0.0746549	0.258376	0.288939	YES	tandem
Gh_NAC8	GH_A01G0645	Gh_NAC296	GH_D13G1652	0.0749583	0.700732	0.106971	YES	Segmental		Ga_NAC96	Ga09G2104	Ga_NAC126	Ga12G0385	0.164455	0.561804	0.292728	YES	Segmental		Gr_NAC43	Gorai.004G270400	Gr_NAC42	Gorai.004G270300	0.0579545	0.246584	0.235029	YES	tandem
Gh_NAC156	GH_D01G0637	Gh_NAC296	GH_D13G1652	0.0756185	0.698496	0.108259	YES	Segmental		Ga_NAC39	Ga05G0851	Ga_NAC91	Ga09G1144	0.140051	0.593874	0.235826	YES	Segmental		Gr_NAC44	Gorai.005G013000	Gr_NAC45	Gorai.005G013100	0.0762255	0.130957	0.582065	YES	tandem
Gh_NAC147	GH_A13G1697	Gh_NAC156	GH_D01G0637	0.0733726	0.684557	0.107183	YES	Segmental		Ga_NAC116	Ga11G2997	Ga_NAC134	Ga12G1752	0.133227	0.803813	0.165743	YES	Segmental		Gr_NAC54	Gorai.005G195300	Gr_NAC55	Gorai.005G195400	0.084547	0.166236	0.508595	YES	tandem
Gh_NAC8	GH_A01G0645	Gh_NAC156	GH_D01G0637	0.00774367	0.0455721	0.169921	YES	Segmental		Ga_NAC74	Ga08G1461	Ga_NAC114	Ga11G2975	0.782101	2.43758	0.320851	YES	Segmental		Gr_NAC69	Gorai.006G267800	Gr_NAC70	Gorai.006G267900	0.322405	0.469926	0.686075	YES	tandem
Gh_NAC30	GH_A04G0281	Gh_NAC156	GH_D01G0637	0.0832967	0.741371	0.112355	YES	Segmental		Ga_NAC65	Ga07G1203	Ga_NAC90	Ga09G1136	0.149786	0.654154	0.228977	YES	Segmental		Gr_NAC80	Gorai.007G114400	Gr_NAC81	Gorai.007G114500	0.595617	1.20744	0.493291	YES	tandem
Gh_NAC127	GH_A11G2692	Gh_NAC276	GH_D11G2715	0.00842199	0.0352747	0.238754	YES	Segmental		Ga_NAC38	Ga05G0288	Ga_NAC55	Ga06G0700	0.0703142	0.609479	0.115368	YES	Segmental		Gr_NAC133	Gorai.011G269400	Gr_NAC134	Gorai.011G269500	0.0193345	0.0391819	0.493454	YES	tandem
Gh_NAC97	GH_A09G1882	Gh_NAC246	GH_D09G1834	0.00725191	0.0385317	0.188206	YES	Segmental		Ga_NAC43	Ga05G2079	Ga_NAC53	Ga06G0131	0.331258	0.895804	0.369789	YES	Segmental
Gh_NAC8	GH_A01G0645	Gh_NAC203	GH_D05G3803	0.0812335	0.731144	0.111105	YES	Segmental		Ga_NAC25	Ga03G2030	Ga_NAC26	Ga03G2031	0.074114	0.217477	0.34079	YES	tandem
Gh_NAC156	GH_D01G0637	Gh_NAC203	GH_D05G3803	0.0847401	0.740896	0.114375	YES	Segmental		Ga_NAC49	Ga05G3676	Ga_NAC50	Ga05G3677	0.334972	0.990825	0.338074	YES	tandem
Gh_NAC30	GH_A04G0281	Gh_NAC203	GH_D05G3803	0.00744346	0.0271625	0.274034	YES	Segmental		Ga_NAC83	Ga08G2743	Ga_NAC84	Ga08G2744	0.0796504	0.222015	0.358761	YES	tandem
Gh_NAC42	GH_A05G1634	Gh_NAC209	GH_D06G1454	0.127182	0.749377	0.169717	YES	Segmental		Ga_NAC85	Ga08G2745	Ga_NAC84	Ga08G2744	0.059538	0.262554	0.226765	YES	tandem
Gh_NAC60	GH_A06G1451	Gh_NAC209	GH_D06G1454	0.0166035	0.0678173	0.244827	YES	Segmental		Ga_NAC97	Ga09G2767	Ga_NAC98	Ga09G2768	0.326321	0.737389	0.442536	YES	tandem
Gh_NAC128	GH_A11G3250	Gh_NAC277	GH_D11G3263	0.0198811	0.0401972	0.494589	YES	Segmental		Ga_NAC100	Ga10G0230	Ga_NAC101	Ga10G0231	0.474564	0.8267	0.574046	YES	tandem
Gh_NAC8	GH_A01G0645	Gh_NAC30	GH_A04G0281	0.0762883	0.759051	0.100505	YES	Segmental		Ga_NAC114	Ga11G2975	Ga_NAC115	Ga11G2976	0.607637	1.48275	0.409803	YES	tandem
Gh_NAC136	GH_A12G1974	Gh_NAC285	GH_D12G1972	0.00842367	0.0126942	0.663583	YES	Segmental
Gh_NAC263	GH_D11G0358	Gh_NAC285	GH_D12G1972	0.181934	0.774761	0.234826	YES	Segmental
Gh_NAC114	GH_A11G0343	Gh_NAC285	GH_D12G1972	0.185713	0.724173	0.256449	YES	Segmental
Gh_NAC52	GH_A05G4026	Gh_NAC181	GH_D04G0347	0.00921317	0.0539963	0.170626	YES	Segmental
Gh_NAC119	GH_A11G0723	Gh_NAC268	GH_D11G0755	0.00947345	0.0340277	0.278404	YES	Segmental
Gh_NAC146	GH_A13G1498	Gh_NAC295	GH_D13G1444	0.00545209	0.0631441	0.0863437	YES	Segmental
Gh_NAC114	GH_A11G0343	Gh_NAC263	GH_D11G0358	0.0208256	0.0234028	0.889877	YES	Segmental
Gh_NAC64	GH_A07G0702	Gh_NAC214	GH_D07G0688	0.00694048	0.0251069	0.276437	YES	Segmental
Gh_NAC25	GH_A03G1198	Gh_NAC134	GH_A12G1834	0.111927	0.548166	0.204184	YES	Segmental
Gh_NAC134	GH_A12G1834	Gh_NAC283	GH_D12G1829	0.00302458	0.0635913	0.0475628	YES	Segmental
Gh_NAC168	GH_D02G1383	Gh_NAC283	GH_D12G1829	0.107635	0.57398	0.187524	YES	Segmental
Gh_NAC25	GH_A03G1198	Gh_NAC283	GH_D12G1829	0.111147	0.517442	0.2148	YES	Segmental
Gh_NAC35	GH_A04G0934	Gh_NAC186	GH_D04G1268	0.0162506	0.0474842	0.342232	YES	Segmental
Gh_NAC56	GH_A06G0500	Gh_NAC205	GH_D06G0471	0.00436153	0.0550706	0.079199	YES	Segmental
Gh_NAC166	GH_D02G0800	Gh_NAC205	GH_D06G0471	0.108099	0.741184	0.145847	YES	Segmental
Gh_NAC16	GH_A02G0785	Gh_NAC56	GH_A06G0500	0.115755	0.721215	0.1605	YES	Segmental
Gh_NAC134	GH_A12G1834	Gh_NAC168	GH_D02G1383	0.108857	0.604219	0.180161	YES	Segmental
Gh_NAC25	GH_A03G1198	Gh_NAC168	GH_D02G1383	0.00899561	0.0217013	0.414519	YES	Segmental
Gh_NAC10	GH_A01G0996	Gh_NAC43	GH_A05G1784	0.122384	0.555738	0.220219	YES	Segmental
Gh_NAC43	GH_A05G1784	Gh_NAC194	GH_D05G1817	0.012244	0.0418492	0.292575	YES	Segmental
Gh_NAC10	GH_A01G0996	Gh_NAC194	GH_D05G1817	0.118376	0.547016	0.216403	YES	Segmental
Gh_NAC158	GH_D01G1025	Gh_NAC194	GH_D05G1817	0.120787	0.542974	0.222454	YES	Segmental
Gh_NAC83	GH_A08G2640	Gh_NAC233	GH_D08G2636	0.0039744	0.0337406	0.117793	YES	Segmental
Gh_NAC16	GH_A02G0785	Gh_NAC166	GH_D02G0800	0.0183451	0.0480164	0.382058	YES	Segmental
Gh_NAC92	GH_A09G0923	Gh_NAC242	GH_D09G0879	0.0250632	0.0546373	0.45872	YES	Segmental
Gh_NAC98	GH_A09G2020	Gh_NAC247	GH_D09G1966	0.0185443	0.0305598	0.606822	YES	Segmental
Gh_NAC22	GH_A03G0152	Gh_NAC177	GH_D03G1811	0.00235479	0.0343408	0.0685713	YES	Segmental
Gh_NAC78	GH_A08G1974	Gh_NAC177	GH_D03G1811	0.0845783	0.77112	0.109682	YES	Segmental
Gh_NAC123	GH_A11G1370	Gh_NAC272	GH_D11G1405	0.00506046	0.0181644	0.278593	YES	Segmental
Gh_NAC69	GH_A07G1636	Gh_NAC272	GH_D11G1405	0.139845	0.831772	0.168129	YES	Segmental
Gh_NAC219	GH_D07G1635	Gh_NAC272	GH_D11G1405	0.146946	0.863947	0.170087	YES	Segmental
Gh_NAC46	GH_A05G2474	Gh_NAC165	GH_D02G0678	0.14655	0.563268	0.260177	YES	Segmental
Gh_NAC15	GH_A02G0667	Gh_NAC165	GH_D02G0678	0.0173178	0.0279397	0.619828	YES	Segmental
Gh_NAC21	GH_A03G0068	Gh_NAC287	GH_D12G2316	0.13434	0.721575	0.186176	YES	Segmental
Gh_NAC178	GH_D03G1896	Gh_NAC287	GH_D12G2316	0.13076	0.688583	0.189897	YES	Segmental
Gh_NAC137	GH_A12G2299	Gh_NAC287	GH_D12G2316	0.0148553	0.0355886	0.417418	YES	Segmental
Gh_NAC77	GH_A08G1839	Gh_NAC287	GH_D12G2316	0.114966	0.614458	0.187102	YES	Segmental
Gh_NAC227	GH_D08G1856	Gh_NAC287	GH_D12G2316	0.0985255	0.534273	0.18441	YES	Segmental
Gh_NAC71	GH_A07G2415	Gh_NAC221	GH_D07G2358	0.0159658	0.0278843	0.572573	YES	Segmental
Gh_NAC276	GH_D11G2715	Gh_NAC298	GH_D13G1884	0.147236	0.551492	0.266978	YES	Segmental
Gh_NAC149	GH_A13G1925	Gh_NAC298	GH_D13G1884	0.0145356	0.0349281	0.416159	YES	Segmental
Gh_NAC116	GH_A11G0442	Gh_NAC265	GH_D11G0461	0.0074304	0.0393856	0.188658	YES	Segmental
Gh_NAC125	GH_A11G1857	Gh_NAC274	GH_D11G1890	0.00915762	0.03489	0.262471	YES	Segmental
Gh_NAC173	GH_D03G0101	Gh_NAC274	GH_D11G1890	0.13409	0.849004	0.157938	YES	Segmental
Gh_NAC19	GH_A02G1963	Gh_NAC274	GH_D11G1890	0.126601	0.834155	0.151772	YES	Segmental
Gh_NAC19	GH_A02G1963	Gh_NAC125	GH_A11G1857	0.125649	0.831619	0.15109	YES	Segmental
Gh_NAC274	GH_D11G1890	Gh_NAC280	GH_D12G0624	0.118665	0.673879	0.176093	YES	Segmental
Gh_NAC125	GH_A11G1857	Gh_NAC280	GH_D12G0624	0.116864	0.645381	0.181078	YES	Segmental
Gh_NAC84	GH_A08G2641	Gh_NAC234	GH_D08G2637	0.00882641	0.0470558	0.187573	YES	Segmental
Gh_NAC46	GH_A05G2474	Gh_NAC197	GH_D05G2497	0.0199712	0.0528959	0.377557	YES	Segmental
Gh_NAC43	GH_A05G1784	Gh_NAC158	GH_D01G1025	0.124809	0.551696	0.226228	YES	Segmental
Gh_NAC10	GH_A01G0996	Gh_NAC158	GH_D01G1025	0.00994215	0.0301332	0.32994	YES	Segmental
Gh_NAC143	GH_A13G0794	Gh_NAC292	GH_D13G0765	0.0171143	0.0322414	0.530817	YES	Segmental
Gh_NAC167	GH_D02G1370	Gh_NAC292	GH_D13G0765	0.131553	0.533061	0.246788	YES	Segmental
Gh_NAC24	GH_A03G1180	Gh_NAC292	GH_D13G0765	0.130621	0.505039	0.258635	YES	Segmental
Gh_NAC22	GH_A03G0152	Gh_NAC78	GH_A08G1974	0.0839081	0.801328	0.104711	YES	Segmental
Gh_NAC140	GH_A12G2621	Gh_NAC290	GH_D12G2643	0.0234434	0.0368495	0.636193	YES	Segmental
Gh_NAC21	GH_A03G0068	Gh_NAC178	GH_D03G1896	0.0229051	0.0836456	0.273835	YES	Segmental
Gh_NAC137	GH_A12G2299	Gh_NAC178	GH_D03G1896	0.140169	0.673044	0.208261	YES	Segmental
Gh_NAC77	GH_A08G1839	Gh_NAC178	GH_D03G1896	0.140903	0.832225	0.169309	YES	Segmental
Gh_NAC17	GH_A02G1052	Gh_NAC140	GH_A12G2621	0.167418	0.55387	0.302269	YES	Segmental
Gh_NAC23	GH_A03G0709	Gh_NAC176	GH_D03G1233	0.0146346	0.0373743	0.391569	YES	Segmental
Gh_NAC77	GH_A08G1839	Gh_NAC137	GH_A12G2299	0.122224	0.573179	0.213239	YES	Segmental
Gh_NAC15	GH_A02G0667	Gh_NAC46	GH_A05G2474	0.14835	0.595305	0.249199	YES	Segmental
Gh_NAC69	GH_A07G1636	Gh_NAC219	GH_D07G1635	0.00910251	0.0174596	0.521348	YES	Segmental
Gh_NAC54	GH_A05G4304	Gh_NAC179	GH_D04G0071	0.0195395	0.046414	0.420984	YES	Segmental
Gh_NAC51	GH_A05G3858	Gh_NAC89	GH_A09G0182	0.224841	0.955464	0.235321	YES	Segmental
Gh_NAC145	GH_A13G1440	Gh_NAC294	GH_D13G1379	0.00544467	0.0248367	0.219219	YES	Segmental
Gh_NAC113	GH_A11G0280	Gh_NAC262	GH_D11G0290	0.00949004	0.0319622	0.296914	YES	Segmental
Gh_NAC51	GH_A05G3858	Gh_NAC182	GH_D04G0503	0.0400946	0.042105	0.952253	YES	Segmental
Gh_NAC22	GH_A03G0152	Gh_NAC228	GH_D08G1988	0.0865017	0.825598	0.104775	YES	Segmental
Gh_NAC177	GH_D03G1811	Gh_NAC228	GH_D08G1988	0.087866	0.800839	0.109717	YES	Segmental
Gh_NAC78	GH_A08G1974	Gh_NAC228	GH_D08G1988	0.0169482	0.0303181	0.559012	YES	Segmental
Gh_NAC48	GH_A05G2951	Gh_NAC254	GH_D10G2304	0.131168	0.722474	0.181554	YES	Segmental
Gh_NAC105	GH_A10G2203	Gh_NAC254	GH_D10G2304	0.0128314	0.0752768	0.170456	YES	Segmental
Gh_NAC112	GH_A11G0160	Gh_NAC261	GH_D11G0161	0.017622	0.0586953	0.300228	YES	Segmental
Gh_NAC89	GH_A09G0182	Gh_NAC239	GH_D09G0179	0.0185977	0.013597	1.36778	NO	Segmental
Gh_NAC24	GH_A03G1180	Gh_NAC167	GH_D02G1370	0.00730753	0.0563372	0.129711	YES	Segmental
Gh_NAC21	GH_A03G0068	Gh_NAC77	GH_A08G1839	0.13584	0.853963	0.15907	YES	Segmental
Gh_NAC33	GH_A04G0552	Gh_NAC200	GH_D05G3503	0.0276235	0.0235006	1.17544	NO	Segmental
Gh_NAC125	GH_A11G1857	Gh_NAC173	GH_D03G0101	0.133125	0.846474	0.15727	YES	Segmental
Gh_NAC19	GH_A02G1963	Gh_NAC173	GH_D03G0101	0.0109229	0.0506308	0.215737	YES	Segmental
Gh_NAC7	GH_A01G0644	Gh_NAC31	GH_A04G0282	0.0876648	0.52129	0.168169	YES	Segmental
Gh_NAC31	GH_A04G0282	Gh_NAC202	GH_D05G3801	0.0159496	0.0423118	0.376953	YES	Segmental
Gh_NAC155	GH_D01G0636	Gh_NAC202	GH_D05G3801	0.0889783	0.545739	0.163042	YES	Segmental
Gh_NAC7	GH_A01G0644	Gh_NAC202	GH_D05G3801	0.0946718	0.502911	0.188248	YES	Segmental
Gh_NAC123	GH_A11G1370	Gh_NAC229	GH_D08G2192	0.178915	0.722551	0.247616	YES	Segmental
Gh_NAC79	GH_A08G2175	Gh_NAC229	GH_D08G2192	0.00793763	0.0483795	0.16407	YES	Segmental
Gh_NAC31	GH_A04G0282	Gh_NAC155	GH_D01G0636	0.0833882	0.566111	0.1473	YES	Segmental
Gh_NAC7	GH_A01G0644	Gh_NAC155	GH_D01G0636	0.00879683	0.0752011	0.116978	YES	Segmental
Gh_NAC47	GH_A05G2947	Gh_NAC198	GH_D05G2966	0.0117462	0.033211	0.353685	YES	Segmental
Gh_NAC4	GH_A01G0326	Gh_NAC152	GH_D01G0311	0.0166731	0.0394341	0.42281	YES	Segmental
Gh_NAC138	GH_A12G2384	Gh_NAC288	GH_D12G2397	0.0110398	0.0266991	0.413487	YES	Segmental
Gh_NAC62	GH_A06G1628	Gh_NAC211	GH_D06G1667	0.00879024	0.0499029	0.176147	YES	Segmental
Gh_NAC82	GH_A08G2629	Gh_NAC232	GH_D08G2625	0.00330701	0.0239223	0.138239	YES	Segmental
Gh_NAC26	GH_A03G1732	Gh_NAC169	GH_D02G1891	0.0101353	0.0426078	0.237874	YES	Segmental
Gh_NAC140	GH_A12G2621	Gh_NAC175	GH_D03G1010	0.175184	0.557409	0.314283	YES	Segmental
Gh_NAC17	GH_A02G1052	Gh_NAC175	GH_D03G1010	0.0198178	0.0314372	0.630393	YES	Segmental
Gh_NAC102	GH_A10G0300	Gh_NAC251	GH_D10G0313	0.0148397	0.0347888	0.426566	YES	Segmental
Gh_NAC36	GH_A04G1218	Gh_NAC187	GH_D04G1551	0.00685034	0.0425	0.161185	YES	Segmental
Gh_NAC120	GH_A11G1050	Gh_NAC218	GH_D07G1449	0.100171	0.525059	0.19078	YES	Segmental
Gh_NAC68	GH_A07G1456	Gh_NAC218	GH_D07G1449	0.0172351	0.0271114	0.635713	YES	Segmental
Gh_NAC132	GH_A12G1326	Gh_NAC218	GH_D07G1449	0.1231	0.681931	0.180517	YES	Segmental
Gh_NAC218	GH_D07G1449	Gh_NAC269	GH_D11G1079	0.0959603	0.523314	0.18337	YES	Segmental
Gh_NAC120	GH_A11G1050	Gh_NAC269	GH_D11G1079	0.00338283	0.0512655	0.0659864	YES	Segmental
Gh_NAC68	GH_A07G1456	Gh_NAC269	GH_D11G1079	0.0990914	0.511497	0.193728	YES	Segmental
Gh_NAC132	GH_A12G1326	Gh_NAC269	GH_D11G1079	0.130544	0.8382	0.155743	YES	Segmental
Gh_NAC5	GH_A01G0350	Gh_NAC32	GH_A04G0537	0.225663	0.764297	0.295256	YES	Segmental
Gh_NAC21	GH_A03G0068	Gh_NAC227	GH_D08G1856	0.124247	0.767218	0.161945	YES	Segmental
Gh_NAC178	GH_D03G1896	Gh_NAC227	GH_D08G1856	0.124647	0.746104	0.167063	YES	Segmental
Gh_NAC137	GH_A12G2299	Gh_NAC227	GH_D08G1856	0.10476	0.509636	0.205559	YES	Segmental
Gh_NAC77	GH_A08G1839	Gh_NAC227	GH_D08G1856	0.0319658	0.119656	0.267147	YES	Segmental
Gh_NAC117	GH_A11G0592	Gh_NAC266	GH_D11G0619	0.0125657	0.0611247	0.205575	YES	Segmental
Gh_NAC75	GH_A08G1318	Gh_NAC224	GH_D08G1225	0.0208951	0.0270971	0.771121	YES	Segmental
Gh_NAC68	GH_A07G1456	Gh_NAC120	GH_A11G1050	0.103319	0.513185	0.20133	YES	Segmental
Gh_NAC18	GH_A02G1096	Gh_NAC174	GH_D03G0964	0.00983889	0.0316357	0.311006	YES	Segmental
Gh_NAC5	GH_A01G0350	Gh_NAC153	GH_D01G0333	0.00672801	0.0340139	0.197802	YES	Segmental
Gh_NAC225	GH_D08G1269	Gh_NAC289	GH_D12G2628	0.101585	0.53336	0.190463	YES	Segmental
Gh_NAC139	GH_A12G2605	Gh_NAC289	GH_D12G2628	0.0155792	0.0319197	0.488074	YES	Segmental
Gh_NAC248	GH_D09G1979	Gh_NAC289	GH_D12G2628	0.17726	0.667616	0.265512	YES	Segmental
Gh_NAC29	GH_A03G2330	Gh_NAC171	GH_D02G2499	0.0129428	0.0726256	0.178213	YES	Segmental
Gh_NAC120	GH_A11G1050	Gh_NAC132	GH_A12G1326	0.134613	0.79168	0.170035	YES	Segmental
Gh_NAC68	GH_A07G1456	Gh_NAC132	GH_A12G1326	0.128941	0.693529	0.18592	YES	Segmental
Gh_NAC218	GH_D07G1449	Gh_NAC281	GH_D12G1346	0.129837	0.694486	0.186954	YES	Segmental
Gh_NAC269	GH_D11G1079	Gh_NAC281	GH_D12G1346	0.140424	0.858589	0.163552	YES	Segmental
Gh_NAC120	GH_A11G1050	Gh_NAC281	GH_D12G1346	0.144545	0.811028	0.178224	YES	Segmental
Gh_NAC132	GH_A12G1326	Gh_NAC281	GH_D12G1346	0.0101486	0.0278362	0.364584	YES	Segmental
Gh_NAC74	GH_A08G1278	Gh_NAC225	GH_D08G1269	0.00846122	0.0348675	0.242668	YES	Segmental
Gh_NAC139	GH_A12G2605	Gh_NAC225	GH_D08G1269	0.111326	0.520618	0.213835	YES	Segmental
Gh_NAC171	GH_D02G2499	Gh_NAC279	GH_D12G0375	0.103688	0.860347	0.120519	YES	Segmental
Gh_NAC130	GH_A12G0337	Gh_NAC279	GH_D12G0375	0.0171457	0.0234904	0.729904	YES	Segmental
Gh_NAC40	GH_A05G0809	Gh_NAC191	GH_D05G0802	0.0139029	0.046848	0.296766	YES	Segmental
Gh_NAC94	GH_A09G1149	Gh_NAC191	GH_D05G0802	0.14441	0.575549	0.250908	YES	Segmental
Gh_NAC103	GH_A10G0687	Gh_NAC253	GH_D10G0895	0.00310292	0.0282886	0.109688	YES	Segmental
Gh_NAC191	GH_D05G0802	Gh_NAC244	GH_D09G1103	0.149264	0.571886	0.261003	YES	Segmental
Gh_NAC40	GH_A05G0809	Gh_NAC244	GH_D09G1103	0.14628	0.590687	0.247644	YES	Segmental
Gh_NAC94	GH_A09G1149	Gh_NAC244	GH_D09G1103	0.0105874	0.0399695	0.264886	YES	Segmental
Gh_NAC40	GH_A05G0809	Gh_NAC94	GH_A09G1149	0.141449	0.585813	0.241458	YES	Segmental
Gh_NAC95	GH_A09G1292	Gh_NAC245	GH_D09G1248	0.0327546	0.0634905	0.515897	YES	Segmental
Gh_NAC99	GH_A09G2032	Gh_NAC248	GH_D09G1979	0.0255934	0.0269779	0.948681	YES	Segmental
Gh_NAC20	GH_A02G2027	Gh_NAC172	GH_D03G0035	0.0253065	0.0261607	0.96735	YES	Segmental
Gh_NAC85	GH_A08G2659	Gh_NAC235	GH_D08G2654	0.0151827	0.0378459	0.401172	YES	Segmental
Gh_NAC32	GH_A04G0537	Gh_NAC201	GH_D05G3521	0.0202568	0.035935	0.563707	YES	Segmental
Gh_NAC1	GH_A01G0016	Gh_NAC150	GH_D01G0016	0.016178	0.0263185	0.6147	YES	Segmental
Gh_NAC66	GH_A07G1211	Gh_NAC216	GH_D07G1191	0.0133179	0.0208969	0.637315	YES	Segmental
Gh_NAC93	GH_A09G1142	Gh_NAC216	GH_D07G1191	0.161467	0.640772	0.251989	YES	Segmental
Gh_NAC28	GH_A03G1948	Gh_NAC142	GH_A13G0689	0.134404	0.509012	0.264048	YES	Segmental
Gh_NAC142	GH_A13G0689	Gh_NAC291	GH_D13G0575	0.0106234	0.0160434	0.662167	YES	Segmental
Gh_NAC170	GH_D02G2119	Gh_NAC291	GH_D13G0575	0.128172	0.527797	0.242844	YES	Segmental
Gh_NAC28	GH_A03G1948	Gh_NAC291	GH_D13G0575	0.137287	0.535818	0.256219	YES	Segmental
Gh_NAC278	GH_D12G0140	Gh_NAC291	GH_D13G0575	0.151093	0.752569	0.200769	YES	Segmental
Gh_NAC109	GH_A10G2486	Gh_NAC259	GH_D10G2607	0.0452791	0.0577208	0.784451	YES	Segmental
Gh_NAC2	GH_A01G0079	Gh_NAC151	GH_D01G0076	0.0332765	0.0406966	0.817672	YES	Segmental
Gh_NAC142	GH_A13G0689	Gh_NAC170	GH_D02G2119	0.12534	0.50122	0.25007	YES	Segmental
Gh_NAC28	GH_A03G1948	Gh_NAC170	GH_D02G2119	0.0099449	0.00387098	2.56909	NO	Segmental
Gh_NAC129	GH_A12G0129	Gh_NAC170	GH_D02G2119	0.0862646	0.562523	0.153353	YES	Segmental
Gh_NAC88	GH_A09G0045	Gh_NAC238	GH_D09G0049	0.0408889	0.0667814	0.61228	YES	Segmental
Gh_NAC170	GH_D02G2119	Gh_NAC278	GH_D12G0140	0.0837146	0.564203	0.148377	YES	Segmental
Gh_NAC28	GH_A03G1948	Gh_NAC278	GH_D12G0140	0.0887209	0.547396	0.162078	YES	Segmental
Gh_NAC129	GH_A12G0129	Gh_NAC278	GH_D12G0140	0.00969319	0.0446984	0.216858	YES	Segmental
Gh_NAC183	GH_D04G0681	Gh_NAC258	GH_D10G2605	0.473137	1.41627	0.334074	YES	Segmental
Gh_NAC28	GH_A03G1948	Gh_NAC129	GH_A12G0129	0.0912908	0.545786	0.167265	YES	Segmental
Gh_NAC12	GH_A01G2218	Gh_NAC159	GH_D01G2302	0.0168546	0.0531195	0.317296	YES	Segmental
Gh_NAC115	GH_A11G0402	Gh_NAC264	GH_D11G0419	0.0215422	0.0350736	0.614201	YES	Segmental
Gh_NAC122	GH_A11G1068	Gh_NAC271	GH_D11G1095	0.0309322	0.0209073	1.4795	NO	Segmental
Gh_NAC226	GH_D08G1502	Gh_NAC271	GH_D11G1095	0.746972	1.81831	0.410805	YES	Segmental
Gh_NAC66	GH_A07G1211	Gh_NAC243	GH_D09G1096	0.144978	0.64238	0.225688	YES	Segmental
Gh_NAC216	GH_D07G1191	Gh_NAC243	GH_D09G1096	0.147609	0.59794	0.246862	YES	Segmental
Gh_NAC93	GH_A09G1142	Gh_NAC243	GH_D09G1096	0.0192999	0.0320905	0.601421	YES	Segmental
Gh_NAC66	GH_A07G1211	Gh_NAC93	GH_A09G1142	0.158791	0.687679	0.230909	YES	Segmental
Gh_NAC80	GH_A08G2236	Gh_NAC230	GH_D08G2239	0.0602373	0.0755835	0.796963	YES	Segmental
Gh_NAC70	GH_A07G2255	Gh_NAC220	GH_D07G2195	0.0414538	0.0429106	0.96605	YES	Segmental
Gh_NAC122	GH_A11G1068	Gh_NAC226	GH_D08G1502	0.744102	1.65785	0.448835	YES	Segmental
Gh_NAC76	GH_A08G1478	Gh_NAC226	GH_D08G1502	0.0482531	0.0835086	0.577821	YES	Segmental
Gh_NAC53	GH_A05G4039	Gh_NAC180	GH_D04G0333	0.013699	0.0445475	0.307515	YES	Segmental
Gh_NAC50	GH_A05G3662	Gh_NAC183	GH_D04G0681	0.0379142	0.0674612	0.562015	YES	Segmental
Gh_NAC67	GH_A07G1448	Gh_NAC217	GH_D07G1440	0.0338341	0.0462607	0.731377	YES	Segmental
Gh_NAC38	GH_A04G1618	Gh_NAC189	GH_D04G1967	0.419712	1.06658	0.393513	YES	Segmental
Gh_NAC72	GH_A07G2618	Gh_NAC222	GH_D07G2562	0.019373	0.00628276	3.08351	NO	Segmental
Gh_NAC49	GH_A05G3518	Gh_NAC184	GH_D04G0767	0.0188953	0.0455836	0.41452	YES	Segmental
Gh_NAC39	GH_A05G0274	Gh_NAC190	GH_D05G0278	0.0120113	0.016798	0.715045	YES	Segmental
Gh_NAC57	GH_A06G0744	Gh_NAC190	GH_D05G0278	0.0786715	0.588962	0.133577	YES	Segmental
Gh_NAC121	GH_A11G1067	Gh_NAC270	GH_D11G1094	0.0274499	0.0378895	0.724473	YES	Segmental
Gh_NAC190	GH_D05G0278	Gh_NAC206	GH_D06G0720	0.0771353	0.592195	0.130253	YES	Segmental
Gh_NAC39	GH_A05G0274	Gh_NAC206	GH_D06G0720	0.0734268	0.59322	0.123777	YES	Segmental
Gh_NAC57	GH_A06G0744	Gh_NAC206	GH_D06G0720	0.00448767	0.0307735	0.145829	YES	Segmental
Gh_NAC39	GH_A05G0274	Gh_NAC57	GH_A06G0744	0.0749641	0.58998	0.127062	YES	Segmental
Gh_NAC133	GH_A12G1584	Gh_NAC282	GH_D12G1586	0.00448767	0.0104078	0.431184	YES	Segmental
Gh_NAC90	GH_A09G0347	Gh_NAC240	GH_D09G0354	0.0143677	0.0544552	0.263845	YES	Segmental
Gh_NAC41	GH_A05G1595	Gh_NAC192	GH_D05G1623	0.00813935	0.0275471	0.29547	YES	Segmental
Gh_NAC63	GH_A06G2351	Gh_NAC213	GH_D06G2384	0.0452968	0.0934068	0.484941	YES	Segmental
Gh_NAC45	GH_A05G2051	Gh_NAC196	GH_D05G2082	0.029679	0.0558026	0.531858	YES	Segmental
Gh_NAC135	GH_A12G1893	Gh_NAC284	GH_D12G1892	0.0089132	0.021721	0.41035	YES	Segmental
Gh_NAC81	GH_A08G2532	Gh_NAC231	GH_D08G2538	0.0283778	0.0171314	1.65648	NO	Segmental
Gh_NAC14	GH_A02G0165	Gh_NAC164	GH_D02G0173	0.0338228	0.0324902	1.04102	NO	Segmental
Gh_NAC118	GH_A11G0682	Gh_NAC267	GH_D11G0713	0.0603826	0.0950893	0.635009	YES	Segmental
Gh_NAC106	GH_A10G2399	Gh_NAC255	GH_D10G2488	0.0523339	0.0822742	0.636092	YES	Segmental
Gh_NAC9	GH_A01G0981	Gh_NAC157	GH_D01G1008	0.0532418	0.125291	0.424947	YES	Segmental
Gh_NAC100	GH_A09G2647	Gh_NAC249	GH_D09G2569	0.0611544	0.0938724	0.651463	YES	Segmental
Gh_NAC13	GH_A02G0109	Gh_NAC160	GH_D02G0113	0.0667311	0.170367	0.391691	YES	Segmental
Gh_NAC44	GH_A05G1960	Gh_NAC55	GH_A06G0113	0.325941	0.904771	0.360247	YES	Segmental
Gh_NAC55	GH_A06G0113	Gh_NAC195	GH_D05G2000	0.32944	0.889872	0.370211	YES	Segmental
Gh_NAC44	GH_A05G1960	Gh_NAC195	GH_D05G2000	0.0134451	0.0586324	0.229311	YES	Segmental
Gh_NAC55	GH_A06G0113	Gh_NAC204	GH_D06G0097	0.0336907	0.0507057	0.664436	YES	Segmental
Gh_NAC195	GH_D05G2000	Gh_NAC204	GH_D06G0097	0.328037	0.977188	0.335695	YES	Segmental
Gh_NAC44	GH_A05G1960	Gh_NAC204	GH_D06G0097	0.330248	0.994323	0.332133	YES	Segmental
Gh_NAC85	GH_A08G2659	Gh_NAC86	GH_A08G2660	0.0780337	0.243095	0.321001	YES	tandem
Gh_NAC87	GH_A08G2661	Gh_NAC86	GH_A08G2660	0.0595691	0.261989	0.227373	YES	tandem
Gh_NAC100	GH_A09G2647	Gh_NAC101	GH_A09G2648	0.28621	0.610575	0.468756	YES	tandem
Gh_NAC106	GH_A10G2399	Gh_NAC107	GH_A10G2400	0.0491116	0.0954532	0.51451	YES	tandem
Gh_NAC110	GH_A10G2487	Gh_NAC109	GH_A10G2486	0.426128	0.852674	0.499755	YES	tandem
Gh_NAC111	GH_A10G2488	Gh_NAC110	GH_A10G2487	0.0144267	0.0517041	0.279024	YES	tandem
Gh_NAC122	GH_A11G1068	Gh_NAC121	GH_A11G1067	0.636632	1.24312	0.512126	YES	tandem
Gh_NAC160	GH_D02G0113	Gh_NAC161	GH_D02G0114	0.104203	0.146631	0.71065	YES	tandem
Gh_NAC162	GH_D02G0115	Gh_NAC161	GH_D02G0114	0.0939387	0.096507	0.973387	YES	tandem
Gh_NAC235	GH_D08G2654	Gh_NAC236	GH_D08G2655	0.0751126	0.261989	0.286702	YES	tandem
Gh_NAC237	GH_D08G2656	Gh_NAC236	GH_D08G2655	0.0582971	0.257829	0.226108	YES	tandem
Gh_NAC249	GH_D09G2569	Gh_NAC250	GH_D09G2570	0.315643	0.506817	0.622794	YES	tandem
Gh_NAC255	GH_D10G2488	Gh_NAC256	GH_D10G2489	0	0	0	NO	tandem
Gh_NAC259	GH_D10G2607	Gh_NAC260	GH_D10G2608	0.339508	0.699265	0.485521	YES	tandem
Gh_NAC270	GH_D11G1094	Gh_NAC271	GH_D11G1095	0.608234	1.28027	0.475083	YES	tandem
