# Supplementary material for: Gene Expression Correlation Analysis Reveals MYC-NAC Regulatory Network in Cotton Pigment Gland Development
Source: Int J Mol Sci. 2021 May 8;22(9):5007. doi: 10.3390/ijms22095007 (PMC8125883; doi:10.3390/ijms22095007)
Supplement: Supplementary file 1 [file ijms-22-05007-s001.zip › Table S6 cototn orthologious genes.xlsx]

## Sheet: Sheet1
Table S6 orthologious NAC genes of three cotton
gene name	geneID	gene name	geneID		gene name	geneID	gene name	geneID		gene name	geneID	gene name	geneID
Gh_NAC1	GH_A01G0016	Ga_NAC1	Ga01G0017		Gh_NAC12	GH_A01G2218	Gr_NAC21	Gorai.002G238300		Ga_NAC62	Ga07G0495	Gr_NAC1	Gorai.001G048200
Gh_NAC2	GH_A01G0079	Ga_NAC2	Ga01G0084		Gh_NAC6	GH_A01G0581	Gr_NAC16	Gorai.002G067300		Ga_NAC63	Ga07G0732	Gr_NAC2	Gorai.001G070700
Gh_NAC5	GH_A01G0350	Ga_NAC4	Ga01G0362		Gh_NAC7	GH_A01G0644	Gr_NAC17	Gorai.002G073700		Ga_NAC64	Ga07G0981	Gr_NAC3	Gorai.001G091900
Gh_NAC6	GH_A01G0581	Ga_NAC6	Ga01G0634		Gh_NAC8	GH_A01G0645	Gr_NAC18	Gorai.002G073800		Ga_NAC66	Ga07G1473	Gr_NAC6	Gorai.001G150800
Gh_NAC7	GH_A01G0644	Ga_NAC7	Ga01G0708		Gh_NAC9	GH_A01G0981	Gr_NAC19	Gorai.002G111200		Ga_NAC68	Ga07G2305	Gr_NAC8	Gorai.001G231400
Gh_NAC8	GH_A01G0645	Ga_NAC8	Ga01G0709		Gh_NAC10	GH_A01G0996	Gr_NAC20	Gorai.002G113300		Ga_NAC67	Ga07G1683	Gr_NAC7	Gorai.001G178800
Gh_NAC10	GH_A01G0996	Ga_NAC9	Ga01G1096		Gh_NAC1	GH_A01G0016	Gr_NAC11	Gorai.002G001900		Ga_NAC65	Ga07G1203	Gr_NAC4	Gorai.001G122800
Gh_NAC12	GH_A01G2218	Ga_NAC17	Ga02G1556		Gh_NAC2	GH_A01G0079	Gr_NAC12	Gorai.002G008500		Ga_NAC69	Ga07G2478	Gr_NAC9	Gorai.001G254300
Gh_NAC17	GH_A02G1052	Ga_NAC11	Ga01G1839		Gh_NAC3	GH_A01G0196	Gr_NAC13	Gorai.002G019700		Ga_NAC70	Ga07G2682	Gr_NAC10	Gorai.001G274500
Gh_NAC18	GH_A02G1096	Ga_NAC10	Ga01G1785		Gh_NAC4	GH_A01G0326	Gr_NAC14	Gorai.002G033100		Ga_NAC149	Ga14G2025	Gr_NAC5	Gorai.001G150000
Gh_NAC19	GH_A02G1963	Ga_NAC16	Ga02G0104		Gh_NAC5	GH_A01G0350	Gr_NAC15	Gorai.002G036700		Ga_NAC1	Ga01G0017	Gr_NAC11	Gorai.002G001900
Gh_NAC20	GH_A02G2027	Ga_NAC15	Ga02G0037		Gh_NAC17	GH_A02G1052	Gr_NAC24	Gorai.003G073300		Ga_NAC2	Ga01G0084	Gr_NAC12	Gorai.002G008500
Gh_NAC14	GH_A02G0165	Ga_NAC20	Ga03G0183		Gh_NAC18	GH_A02G1096	Gr_NAC25	Gorai.003G077700		Ga_NAC4	Ga01G0362	Gr_NAC15	Gorai.002G036700
Gh_NAC15	GH_A02G0667	Ga_NAC21	Ga03G0720		Gh_NAC19	GH_A02G1963	Gr_NAC23	Gorai.003G010700		Ga_NAC6	Ga01G0634	Gr_NAC16	Gorai.002G067300
Gh_NAC16	GH_A02G0785	Ga_NAC22	Ga03G0857		Gh_NAC20	GH_A02G2027	Gr_NAC22	Gorai.003G003900		Ga_NAC7	Ga01G0708	Gr_NAC17	Gorai.002G073700
Gh_NAC23	GH_A03G0709	Ga_NAC12	Ga01G2075		Gh_NAC13	GH_A02G0109	Gr_NAC46	Gorai.005G013300		Ga_NAC8	Ga01G0709	Gr_NAC18	Gorai.002G073800
Gh_NAC22	GH_A03G0152	Ga_NAC13	Ga01G2699		Gh_NAC14	GH_A02G0165	Gr_NAC49	Gorai.005G020600		Ga_NAC9	Ga01G1096	Gr_NAC20	Gorai.002G113300
Gh_NAC21	GH_A03G0068	Ga_NAC14	Ga01G2722		Gh_NAC15	GH_A02G0667	Gr_NAC50	Gorai.005G076200		Ga_NAC17	Ga02G1556	Gr_NAC21	Gorai.002G238300
Gh_NAC24	GH_A03G1180	Ga_NAC23	Ga03G1389		Gh_NAC16	GH_A02G0785	Gr_NAC51	Gorai.005G088800		Ga_NAC12	Ga01G2075	Gr_NAC26	Gorai.003G114100
Gh_NAC25	GH_A03G1198	Ga_NAC24	Ga03G1406		Gh_NAC22	GH_A03G0152	Gr_NAC27	Gorai.003G169000		Ga_NAC11	Ga01G1839	Gr_NAC24	Gorai.003G073300
Gh_NAC27	GH_A03G1734	Ga_NAC25	Ga03G2030		Gh_NAC23	GH_A03G0709	Gr_NAC26	Gorai.003G114100		Ga_NAC10	Ga01G1785	Gr_NAC25	Gorai.003G077700
Gh_NAC28	GH_A03G1948	Ga_NAC27	Ga03G2268		Gh_NAC21	GH_A03G0068	Gr_NAC28	Gorai.003G180600		Ga_NAC14	Ga01G2722	Gr_NAC28	Gorai.003G180600
Gh_NAC29	GH_A03G2330	Ga_NAC28	Ga03G2680		Gh_NAC27	GH_A03G1734	Gr_NAC54	Gorai.005G195300		Ga_NAC13	Ga01G2699	Gr_NAC27	Gorai.003G169000
Gh_NAC34	GH_A04G0721	Ga_NAC31	Ga04G1045		Gh_NAC28	GH_A03G1948	Gr_NAC56	Gorai.005G217400		Ga_NAC15	Ga02G0037	Gr_NAC22	Gorai.003G003900
Gh_NAC35	GH_A04G0934	Ga_NAC30	Ga04G0820		Gh_NAC29	GH_A03G2330	Gr_NAC57	Gorai.005G257800		Ga_NAC16	Ga02G0104	Gr_NAC23	Gorai.003G010700
Gh_NAC36	GH_A04G1218	Ga_NAC29	Ga04G0499		Gh_NAC24	GH_A03G1180	Gr_NAC52	Gorai.005G141200		Ga_NAC71	Ga08G0442	Gr_NAC29	Gorai.004G048200
Gh_NAC30	GH_A04G0281	Ga_NAC52	Ga05G3968		Gh_NAC25	GH_A03G1198	Gr_NAC53	Gorai.005G142300		Ga_NAC74	Ga08G1461	Gr_NAC32	Gorai.004G149000
Gh_NAC31	GH_A04G0282	Ga_NAC51	Ga05G3967		Gh_NAC30	GH_A04G0281	Gr_NAC115	Gorai.009G433100		Ga_NAC75	Ga08G1863	Gr_NAC33	Gorai.004G186700
Gh_NAC32	GH_A04G0537	Ga_NAC50	Ga05G3677		Gh_NAC31	GH_A04G0282	Gr_NAC116	Gorai.009G433200		Ga_NAC76	Ga08G2015	Gr_NAC34	Gorai.004G201100
Gh_NAC33	GH_A04G0552	Ga_NAC48	Ga05G3513		Gh_NAC32	GH_A04G0537	Gr_NAC112	Gorai.009G357700		Ga_NAC77	Ga08G2221	Gr_NAC35	Gorai.004G221300
Gh_NAC50	GH_A05G3662	Ga_NAC33	Ga04G1377		Gh_NAC33	GH_A04G0552	Gr_NAC111	Gorai.009G354900		Ga_NAC78	Ga08G2299	Gr_NAC36	Gorai.004G227000
Gh_NAC51	GH_A05G3858	Ga_NAC34	Ga04G1581		Gh_NAC35	GH_A04G0934	Gr_NAC114	Gorai.009G418700		Ga_NAC79	Ga08G2623	Gr_NAC37	Gorai.004G258200
Gh_NAC52	GH_A05G4026	Ga_NAC35	Ga04G1773		Gh_NAC34	GH_A04G0721	Gr_NAC113	Gorai.009G399900		Ga_NAC80	Ga08G2713	Gr_NAC38	Gorai.004G267300
Gh_NAC53	GH_A05G4039	Ga_NAC36	Ga04G1787		Gh_NAC36	GH_A04G1218	Gr_NAC143	Gorai.012G125500		Ga_NAC81	Ga08G2724	Gr_NAC39	Gorai.004G268400
Gh_NAC54	GH_A05G4304	Ga_NAC37	Ga04G2075		Gh_NAC37	GH_A04G1615	Gr_NAC144	Gorai.012G169300		Ga_NAC82	Ga08G2725	Gr_NAC40	Gorai.004G268500
Gh_NAC49	GH_A05G3518	Ga_NAC32	Ga04G1266		Gh_NAC39	GH_A05G0274	Gr_NAC101	Gorai.009G028900		Ga_NAC83	Ga08G2743	Gr_NAC41	Gorai.004G270200
Gh_NAC46	GH_A05G2474	Ga_NAC45	Ga05G2625		Gh_NAC40	GH_A05G0809	Gr_NAC102	Gorai.009G083500		Ga_NAC72	Ga08G1240	Gr_NAC30	Gorai.004G125900
Gh_NAC47	GH_A05G2947	Ga_NAC46	Ga05G3138		Gh_NAC41	GH_A05G1595	Gr_NAC103	Gorai.009G166300		Ga_NAC73	Ga08G1277	Gr_NAC31	Gorai.004G129200
Gh_NAC48	GH_A05G2951	Ga_NAC47	Ga05G3141		Gh_NAC42	GH_A05G1634	Gr_NAC104	Gorai.009G170700		Ga_NAC19	Ga03G0133	Gr_NAC47	Gorai.005G016000
Gh_NAC39	GH_A05G0274	Ga_NAC38	Ga05G0288		Gh_NAC43	GH_A05G1784	Gr_NAC105	Gorai.009G186000		Ga_NAC20	Ga03G0183	Gr_NAC49	Gorai.005G020600
Gh_NAC40	GH_A05G0809	Ga_NAC39	Ga05G0851		Gh_NAC44	GH_A05G1960	Gr_NAC106	Gorai.009G204700		Ga_NAC21	Ga03G0720	Gr_NAC50	Gorai.005G076200
Gh_NAC41	GH_A05G1595	Ga_NAC40	Ga05G1693		Gh_NAC45	GH_A05G2051	Gr_NAC107	Gorai.009G214000		Ga_NAC22	Ga03G0857	Gr_NAC51	Gorai.005G088800
Gh_NAC42	GH_A05G1634	Ga_NAC41	Ga05G1738		Gh_NAC46	GH_A05G2474	Gr_NAC108	Gorai.009G260000		Ga_NAC23	Ga03G1389	Gr_NAC52	Gorai.005G141200
Gh_NAC43	GH_A05G1784	Ga_NAC42	Ga05G1893		Gh_NAC47	GH_A05G2947	Gr_NAC109	Gorai.009G309000		Ga_NAC24	Ga03G1406	Gr_NAC53	Gorai.005G142300
Gh_NAC44	GH_A05G1960	Ga_NAC43	Ga05G2079		Gh_NAC48	GH_A05G2951	Gr_NAC110	Gorai.009G309300		Ga_NAC25	Ga03G2030	Gr_NAC54	Gorai.005G195300
Gh_NAC45	GH_A05G2051	Ga_NAC44	Ga05G2170		Gh_NAC50	GH_A05G3662	Gr_NAC141	Gorai.012G073400		Ga_NAC27	Ga03G2268	Gr_NAC56	Gorai.005G217400
Gh_NAC56	GH_A06G0500	Ga_NAC54	Ga06G0450		Gh_NAC51	GH_A05G3858	Gr_NAC140	Gorai.012G054800		Ga_NAC28	Ga03G2680	Gr_NAC57	Gorai.005G257800
Gh_NAC57	GH_A06G0744	Ga_NAC55	Ga06G0700		Gh_NAC52	GH_A05G4026	Gr_NAC139	Gorai.012G037600		Ga_NAC89	Ga09G0889	Gr_NAC62	Gorai.006G088400
Gh_NAC55	GH_A06G0113	Ga_NAC53	Ga06G0131		Gh_NAC53	GH_A05G4039	Gr_NAC138	Gorai.012G036100		Ga_NAC90	Ga09G1136	Gr_NAC63	Gorai.006G113000
Gh_NAC63	GH_A06G2351	Ga_NAC60	Ga06G2355		Gh_NAC54	GH_A05G4304	Gr_NAC137	Gorai.012G007000		Ga_NAC91	Ga09G1144	Gr_NAC64	Gorai.006G113700
Gh_NAC62	GH_A06G1628	Ga_NAC59	Ga06G1701		Gh_NAC49	GH_A05G3518	Gr_NAC142	Gorai.012G083700		Ga_NAC92	Ga09G1301	Gr_NAC65	Gorai.006G127700
Gh_NAC60	GH_A06G1451	Ga_NAC58	Ga06G1533		Gh_NAC62	GH_A06G1628	Gr_NAC124	Gorai.010G171100		Ga_NAC86	Ga09G0046	Gr_NAC58	Gorai.006G005100
Gh_NAC58	GH_A06G1138	Ga_NAC57	Ga06G1403		Gh_NAC55	GH_A06G0113	Gr_NAC117	Gorai.010G012000		Ga_NAC95	Ga09G2091	Gr_NAC67	Gorai.006G203800
Gh_NAC59	GH_A06G1300	Ga_NAC56	Ga06G1257		Gh_NAC56	GH_A06G0500	Gr_NAC118	Gorai.010G051900		Ga_NAC96	Ga09G2104	Gr_NAC68	Gorai.006G205300
Gh_NAC68	GH_A07G1456	Ga_NAC66	Ga07G1473		Gh_NAC57	GH_A06G0744	Gr_NAC119	Gorai.010G078900		Ga_NAC97	Ga09G2767	Gr_NAC69	Gorai.006G267800
Gh_NAC69	GH_A07G1636	Ga_NAC67	Ga07G1683		Gh_NAC59	GH_A06G1300	Gr_NAC120	Gorai.010G124100		Ga_NAC98	Ga09G2768	Gr_NAC70	Gorai.006G267900
Gh_NAC64	GH_A07G0702	Ga_NAC63	Ga07G0732		Gh_NAC63	GH_A06G2351	Gr_NAC126	Gorai.010G251100		Ga_NAC94	Ga09G1871	Gr_NAC66	Gorai.006G189600
Gh_NAC65	GH_A07G0890	Ga_NAC64	Ga07G0981		Gh_NAC60	GH_A06G1451	Gr_NAC122	Gorai.010G151400		Ga_NAC87	Ga09G0170	Gr_NAC59	Gorai.006G017700
Gh_NAC70	GH_A07G2255	Ga_NAC68	Ga07G2305		Gh_NAC61	GH_A06G1551	Gr_NAC123	Gorai.010G157600		Ga_NAC88	Ga09G0643	Gr_NAC61	Gorai.006G060900
Gh_NAC71	GH_A07G2415	Ga_NAC69	Ga07G2478		Gh_NAC58	GH_A06G1138	Gr_NAC121	Gorai.010G142400		Ga_NAC148	Ga14G1819	Gr_NAC60	Gorai.006G034600
Gh_NAC72	GH_A07G2618	Ga_NAC70	Ga07G2682		Gh_NAC64	GH_A07G0702	Gr_NAC2	Gorai.001G070700		Ga_NAC124	Ga11G3962	Gr_NAC71	Gorai.007G017500
Gh_NAC66	GH_A07G1211	Ga_NAC65	Ga07G1203		Gh_NAC65	GH_A07G0890	Gr_NAC3	Gorai.001G091900		Ga_NAC123	Ga11G3820	Gr_NAC72	Gorai.007G031300
Gh_NAC67	GH_A07G1448	Ga_NAC149	Ga14G2025		Gh_NAC66	GH_A07G1211	Gr_NAC4	Gorai.001G122800		Ga_NAC122	Ga11G3750	Gr_NAC73	Gorai.007G038100
Gh_NAC77	GH_A08G1839	Ga_NAC75	Ga08G1863		Gh_NAC67	GH_A07G1448	Gr_NAC5	Gorai.001G150000		Ga_NAC121	Ga11G3687	Gr_NAC74	Gorai.007G043900
Gh_NAC78	GH_A08G1974	Ga_NAC76	Ga08G2015		Gh_NAC68	GH_A07G1456	Gr_NAC6	Gorai.001G150800		Ga_NAC120	Ga11G3643	Gr_NAC75	Gorai.007G048000
Gh_NAC79	GH_A08G2175	Ga_NAC77	Ga08G2221		Gh_NAC71	GH_A07G2415	Gr_NAC9	Gorai.001G254300		Ga_NAC119	Ga11G3478	Gr_NAC76	Gorai.007G065300
Gh_NAC80	GH_A08G2236	Ga_NAC78	Ga08G2299		Gh_NAC72	GH_A07G2618	Gr_NAC10	Gorai.001G274500		Ga_NAC118	Ga11G3383	Gr_NAC77	Gorai.007G075300
Gh_NAC81	GH_A08G2532	Ga_NAC79	Ga08G2623		Gh_NAC70	GH_A07G2255	Gr_NAC8	Gorai.001G231400		Ga_NAC117	Ga11G3340	Gr_NAC78	Gorai.007G079900
Gh_NAC82	GH_A08G2629	Ga_NAC80	Ga08G2713		Gh_NAC69	GH_A07G1636	Gr_NAC7	Gorai.001G178800		Ga_NAC116	Ga11G2997	Gr_NAC79	Gorai.007G112500
Gh_NAC83	GH_A08G2640	Ga_NAC81	Ga08G2724		Gh_NAC76	GH_A08G1478	Gr_NAC32	Gorai.004G149000		Ga_NAC115	Ga11G2976	Gr_NAC80	Gorai.007G114400
Gh_NAC84	GH_A08G2641	Ga_NAC82	Ga08G2725		Gh_NAC77	GH_A08G1839	Gr_NAC33	Gorai.004G186700		Ga_NAC114	Ga11G2975	Gr_NAC81	Gorai.007G114500
Gh_NAC85	GH_A08G2659	Ga_NAC83	Ga08G2743		Gh_NAC78	GH_A08G1974	Gr_NAC34	Gorai.004G201100		Ga_NAC113	Ga11G2659	Gr_NAC82	Gorai.007G147300
Gh_NAC73	GH_A08G0421	Ga_NAC71	Ga08G0442		Gh_NAC79	GH_A08G2175	Gr_NAC35	Gorai.004G221300		Ga_NAC112	Ga11G2208	Gr_NAC83	Gorai.007G188800
Gh_NAC74	GH_A08G1278	Ga_NAC73	Ga08G1277		Gh_NAC80	GH_A08G2236	Gr_NAC36	Gorai.004G227000		Ga_NAC111	Ga11G2122	Gr_NAC84	Gorai.007G196400
Gh_NAC75	GH_A08G1318	Ga_NAC72	Ga08G1240		Gh_NAC81	GH_A08G2532	Gr_NAC37	Gorai.004G258200		Ga_NAC108	Ga11G0581	Gr_NAC87	Gorai.007G323900
Gh_NAC92	GH_A09G0923	Ga_NAC89	Ga09G0889		Gh_NAC82	GH_A08G2629	Gr_NAC38	Gorai.004G267300		Ga_NAC110	Ga11G1242	Gr_NAC85	Gorai.007G267700
Gh_NAC93	GH_A09G1142	Ga_NAC90	Ga09G1136		Gh_NAC83	GH_A08G2640	Gr_NAC39	Gorai.004G268400		Ga_NAC109	Ga11G1239	Gr_NAC86	Gorai.007G267900
Gh_NAC94	GH_A09G1149	Ga_NAC91	Ga09G1144		Gh_NAC84	GH_A08G2641	Gr_NAC40	Gorai.004G268500		Ga_NAC134	Ga12G1752	Gr_NAC91	Gorai.008G130300
Gh_NAC95	GH_A09G1292	Ga_NAC92	Ga09G1301		Gh_NAC85	GH_A08G2659	Gr_NAC41	Gorai.004G270200		Ga_NAC133	Ga12G1475	Gr_NAC92	Gorai.008G155200
Gh_NAC96	GH_A09G1390	Ga_NAC93	Ga09G1402		Gh_NAC73	GH_A08G0421	Gr_NAC29	Gorai.004G048200		Ga_NAC132	Ga12G1197	Gr_NAC93	Gorai.008G179900
Gh_NAC98	GH_A09G2020	Ga_NAC95	Ga09G2091		Gh_NAC74	GH_A08G1278	Gr_NAC31	Gorai.004G129200		Ga_NAC131	Ga12G1134	Gr_NAC94	Gorai.008G186300
Gh_NAC99	GH_A09G2032	Ga_NAC96	Ga09G2104		Gh_NAC75	GH_A08G1318	Gr_NAC30	Gorai.004G125900		Ga_NAC130	Ga12G1047	Gr_NAC95	Gorai.008G194400
Gh_NAC100	GH_A09G2647	Ga_NAC97	Ga09G2767		Gh_NAC92	GH_A09G0923	Gr_NAC62	Gorai.006G088400		Ga_NAC129	Ga12G1014	Gr_NAC96	Gorai.008G197500
Gh_NAC89	GH_A09G0182	Ga_NAC87	Ga09G0170		Gh_NAC93	GH_A09G1142	Gr_NAC63	Gorai.006G113000		Ga_NAC128	Ga12G0702	Gr_NAC97	Gorai.008G227800
Gh_NAC91	GH_A09G0656	Ga_NAC88	Ga09G0643		Gh_NAC94	GH_A09G1149	Gr_NAC64	Gorai.006G113700		Ga_NAC127	Ga12G0611	Gr_NAC98	Gorai.008G236400
Gh_NAC97	GH_A09G1882	Ga_NAC94	Ga09G1871		Gh_NAC95	GH_A09G1292	Gr_NAC65	Gorai.006G127700		Ga_NAC126	Ga12G0385	Gr_NAC99	Gorai.008G259700
Gh_NAC88	GH_A09G0045	Ga_NAC86	Ga09G0046		Gh_NAC97	GH_A09G1882	Gr_NAC66	Gorai.006G189600		Ga_NAC125	Ga12G0369	Gr_NAC100	Gorai.008G261400
Gh_NAC90	GH_A09G0347	Ga_NAC148	Ga14G1819		Gh_NAC98	GH_A09G2020	Gr_NAC67	Gorai.006G203800		Ga_NAC135	Ga12G2474	Gr_NAC90	Gorai.008G063600
Gh_NAC102	GH_A10G0300	Ga_NAC107	Ga10G2784		Gh_NAC99	GH_A09G2032	Gr_NAC68	Gorai.006G205300		Ga_NAC137	Ga12G2780	Gr_NAC88	Gorai.008G014700
Gh_NAC105	GH_A10G2203	Ga_NAC104	Ga10G0612		Gh_NAC100	GH_A09G2647	Gr_NAC69	Gorai.006G267800		Ga_NAC136	Ga12G2704	Gr_NAC89	Gorai.008G038800
Gh_NAC106	GH_A10G2399	Ga_NAC103	Ga10G0362		Gh_NAC88	GH_A09G0045	Gr_NAC58	Gorai.006G005100		Ga_NAC30	Ga04G0820	Gr_NAC114	Gorai.009G418700
Gh_NAC109	GH_A10G2486	Ga_NAC101	Ga10G0231		Gh_NAC89	GH_A09G0182	Gr_NAC59	Gorai.006G017700		Ga_NAC31	Ga04G1045	Gr_NAC113	Gorai.009G399900
Gh_NAC110	GH_A10G2487	Ga_NAC99	Ga10G0224		Gh_NAC90	GH_A09G0347	Gr_NAC60	Gorai.006G034600		Ga_NAC38	Ga05G0288	Gr_NAC101	Gorai.009G028900
Gh_NAC103	GH_A10G0687	Ga_NAC105	Ga10G2182		Gh_NAC91	GH_A09G0656	Gr_NAC61	Gorai.006G060900		Ga_NAC39	Ga05G0851	Gr_NAC102	Gorai.009G083500
Gh_NAC104	GH_A10G0710	Ga_NAC106	Ga10G2225		Gh_NAC106	GH_A10G2399	Gr_NAC132	Gorai.011G257000		Ga_NAC40	Ga05G1693	Gr_NAC103	Gorai.009G166300
Gh_NAC112	GH_A11G0160	Ga_NAC124	Ga11G3962		Gh_NAC110	GH_A10G2487	Gr_NAC136	Gorai.011G271500		Ga_NAC41	Ga05G1738	Gr_NAC104	Gorai.009G170700
Gh_NAC113	GH_A11G0280	Ga_NAC123	Ga11G3820		Gh_NAC102	GH_A10G0300	Gr_NAC127	Gorai.011G030600		Ga_NAC42	Ga05G1893	Gr_NAC105	Gorai.009G186000
Gh_NAC114	GH_A11G0343	Ga_NAC122	Ga11G3750		Gh_NAC105	GH_A10G2203	Gr_NAC130	Gorai.011G234200		Ga_NAC43	Ga05G2079	Gr_NAC106	Gorai.009G204700
Gh_NAC115	GH_A11G0402	Ga_NAC121	Ga11G3687		Gh_NAC103	GH_A10G0687	Gr_NAC129	Gorai.011G090000		Ga_NAC44	Ga05G2170	Gr_NAC107	Gorai.009G214000
Gh_NAC116	GH_A11G0442	Ga_NAC120	Ga11G3643		Gh_NAC104	GH_A10G0710	Gr_NAC128	Gorai.011G087700		Ga_NAC45	Ga05G2625	Gr_NAC108	Gorai.009G260000
Gh_NAC117	GH_A11G0592	Ga_NAC119	Ga11G3478		Gh_NAC112	GH_A11G0160	Gr_NAC71	Gorai.007G017500		Ga_NAC46	Ga05G3138	Gr_NAC109	Gorai.009G309000
Gh_NAC118	GH_A11G0682	Ga_NAC118	Ga11G3383		Gh_NAC113	GH_A11G0280	Gr_NAC72	Gorai.007G031300		Ga_NAC47	Ga05G3141	Gr_NAC110	Gorai.009G309300
Gh_NAC119	GH_A11G0723	Ga_NAC117	Ga11G3340		Gh_NAC114	GH_A11G0343	Gr_NAC73	Gorai.007G038100		Ga_NAC50	Ga05G3677	Gr_NAC112	Gorai.009G357700
Gh_NAC120	GH_A11G1050	Ga_NAC116	Ga11G2997		Gh_NAC115	GH_A11G0402	Gr_NAC74	Gorai.007G043900		Ga_NAC48	Ga05G3513	Gr_NAC111	Gorai.009G354900
Gh_NAC121	GH_A11G1067	Ga_NAC115	Ga11G2976		Gh_NAC116	GH_A11G0442	Gr_NAC75	Gorai.007G048000		Ga_NAC52	Ga05G3968	Gr_NAC115	Gorai.009G433100
Gh_NAC122	GH_A11G1068	Ga_NAC114	Ga11G2975		Gh_NAC117	GH_A11G0592	Gr_NAC76	Gorai.007G065300		Ga_NAC51	Ga05G3967	Gr_NAC116	Gorai.009G433200
Gh_NAC123	GH_A11G1370	Ga_NAC113	Ga11G2659		Gh_NAC118	GH_A11G0682	Gr_NAC77	Gorai.007G075300		Ga_NAC61	Ga06G2480	Gr_NAC125	Gorai.010G236700
Gh_NAC124	GH_A11G1778	Ga_NAC112	Ga11G2208		Gh_NAC119	GH_A11G0723	Gr_NAC78	Gorai.007G079900		Ga_NAC55	Ga06G0700	Gr_NAC119	Gorai.010G078900
Gh_NAC125	GH_A11G1857	Ga_NAC111	Ga11G2122		Gh_NAC120	GH_A11G1050	Gr_NAC79	Gorai.007G112500		Ga_NAC54	Ga06G0450	Gr_NAC118	Gorai.010G051900
Gh_NAC128	GH_A11G3250	Ga_NAC108	Ga11G0581		Gh_NAC121	GH_A11G1067	Gr_NAC80	Gorai.007G114400		Ga_NAC58	Ga06G1533	Gr_NAC122	Gorai.010G151400
Gh_NAC126	GH_A11G2688	Ga_NAC110	Ga11G1242		Gh_NAC122	GH_A11G1068	Gr_NAC81	Gorai.007G114500		Ga_NAC53	Ga06G0131	Gr_NAC117	Gorai.010G012000
Gh_NAC127	GH_A11G2692	Ga_NAC109	Ga11G1239		Gh_NAC123	GH_A11G1370	Gr_NAC82	Gorai.007G147300		Ga_NAC59	Ga06G1701	Gr_NAC124	Gorai.010G171100
Gh_NAC132	GH_A12G1326	Ga_NAC134	Ga12G1752		Gh_NAC124	GH_A11G1778	Gr_NAC83	Gorai.007G188800		Ga_NAC60	Ga06G2355	Gr_NAC126	Gorai.010G251100
Gh_NAC133	GH_A12G1584	Ga_NAC133	Ga12G1475		Gh_NAC125	GH_A11G1857	Gr_NAC84	Gorai.007G196400		Ga_NAC57	Ga06G1403	Gr_NAC121	Gorai.010G142400
Gh_NAC134	GH_A12G1834	Ga_NAC132	Ga12G1197		Gh_NAC126	GH_A11G2688	Gr_NAC85	Gorai.007G267700		Ga_NAC56	Ga06G1257	Gr_NAC120	Gorai.010G124100
Gh_NAC135	GH_A12G1893	Ga_NAC131	Ga12G1134		Gh_NAC127	GH_A11G2692	Gr_NAC86	Gorai.007G267900		Ga_NAC106	Ga10G2225	Gr_NAC128	Gorai.011G087700
Gh_NAC136	GH_A12G1974	Ga_NAC130	Ga12G1047		Gh_NAC128	GH_A11G3250	Gr_NAC87	Gorai.007G323900		Ga_NAC107	Ga10G2784	Gr_NAC127	Gorai.011G030600
Gh_NAC137	GH_A12G2299	Ga_NAC128	Ga12G0702		Gh_NAC132	GH_A12G1326	Gr_NAC91	Gorai.008G130300		Ga_NAC104	Ga10G0612	Gr_NAC130	Gorai.011G234200
Gh_NAC138	GH_A12G2384	Ga_NAC127	Ga12G0611		Gh_NAC133	GH_A12G1584	Gr_NAC92	Gorai.008G155200		Ga_NAC103	Ga10G0362	Gr_NAC132	Gorai.011G257000
Gh_NAC139	GH_A12G2605	Ga_NAC126	Ga12G0385		Gh_NAC134	GH_A12G1834	Gr_NAC93	Gorai.008G179900		Ga_NAC101	Ga10G0231	Gr_NAC133	Gorai.011G269400
Gh_NAC140	GH_A12G2621	Ga_NAC125	Ga12G0369		Gh_NAC135	GH_A12G1893	Gr_NAC94	Gorai.008G186300		Ga_NAC102	Ga10G0250	Gr_NAC133	Gorai.011G269400
Gh_NAC130	GH_A12G0337	Ga_NAC136	Ga12G2704		Gh_NAC136	GH_A12G1974	Gr_NAC95	Gorai.008G194400		Ga_NAC99	Ga10G0224	Gr_NAC135	Gorai.011G271300
Gh_NAC129	GH_A12G0129	Ga_NAC137	Ga12G2780		Gh_NAC137	GH_A12G2299	Gr_NAC97	Gorai.008G227800		Ga_NAC37	Ga04G2075	Gr_NAC137	Gorai.012G007000
Gh_NAC142	GH_A13G0689	Ga_NAC138	Ga13G0582		Gh_NAC138	GH_A12G2384	Gr_NAC98	Gorai.008G236400		Ga_NAC36	Ga04G1787	Gr_NAC138	Gorai.012G036100
Gh_NAC144	GH_A13G1204	Ga_NAC140	Ga13G1288		Gh_NAC139	GH_A12G2605	Gr_NAC99	Gorai.008G259700		Ga_NAC35	Ga04G1773	Gr_NAC139	Gorai.012G037600
Gh_NAC145	GH_A13G1440	Ga_NAC141	Ga13G1531		Gh_NAC140	GH_A12G2621	Gr_NAC100	Gorai.008G261400		Ga_NAC34	Ga04G1581	Gr_NAC140	Gorai.012G054800
Gh_NAC146	GH_A13G1498	Ga_NAC142	Ga13G1598		Gh_NAC130	GH_A12G0337	Gr_NAC89	Gorai.008G038800		Ga_NAC33	Ga04G1377	Gr_NAC141	Gorai.012G073400
Gh_NAC147	GH_A13G1697	Ga_NAC143	Ga13G1801		Gh_NAC129	GH_A12G0129	Gr_NAC88	Gorai.008G014700		Ga_NAC32	Ga04G1266	Gr_NAC142	Gorai.012G083700
Gh_NAC148	GH_A13G1733	Ga_NAC144	Ga13G1846		Gh_NAC144	GH_A13G1204	Gr_NAC148	Gorai.013G118000		Ga_NAC29	Ga04G0499	Gr_NAC143	Gorai.012G125500
Gh_NAC141	GH_A13G0664	Ga_NAC139	Ga13G0670		Gh_NAC145	GH_A13G1440	Gr_NAC149	Gorai.013G140700		Ga_NAC145	Ga13G2071	Gr_NAC153	Gorai.013G191800
Gh_NAC149	GH_A13G1925	Ga_NAC145	Ga13G2071		Gh_NAC146	GH_A13G1498	Gr_NAC150	Gorai.013G146300		Ga_NAC140	Ga13G1288	Gr_NAC148	Gorai.013G118000
Gh_NAC150	GH_D01G0016	Ga_NAC1	Ga01G0017		Gh_NAC147	GH_A13G1697	Gr_NAC151	Gorai.013G167100		Ga_NAC141	Ga13G1531	Gr_NAC149	Gorai.013G140700
Gh_NAC151	GH_D01G0076	Ga_NAC2	Ga01G0084		Gh_NAC148	GH_A13G1733	Gr_NAC152	Gorai.013G171300		Ga_NAC142	Ga13G1598	Gr_NAC150	Gorai.013G146300
Gh_NAC153	GH_D01G0333	Ga_NAC4	Ga01G0362		Gh_NAC149	GH_A13G1925	Gr_NAC153	Gorai.013G191800		Ga_NAC143	Ga13G1801	Gr_NAC151	Gorai.013G167100
Gh_NAC154	GH_D01G0566	Ga_NAC6	Ga01G0634		Gh_NAC141	GH_A13G0664	Gr_NAC146	Gorai.013G066200		Ga_NAC144	Ga13G1846	Gr_NAC152	Gorai.013G171300
Gh_NAC155	GH_D01G0636	Ga_NAC7	Ga01G0708		Gh_NAC142	GH_A13G0689	Gr_NAC145	Gorai.013G063500		Ga_NAC138	Ga13G0582	Gr_NAC145	Gorai.013G063500
Gh_NAC156	GH_D01G0637	Ga_NAC8	Ga01G0709		Gh_NAC143	GH_A13G0794	Gr_NAC147	Gorai.013G085000		Ga_NAC139	Ga13G0670	Gr_NAC146	Gorai.013G066200
Gh_NAC158	GH_D01G1025	Ga_NAC9	Ga01G1096		Gh_NAC150	GH_D01G0016	Gr_NAC11	Gorai.002G001900
Gh_NAC159	GH_D01G2302	Ga_NAC17	Ga02G1556		Gh_NAC151	GH_D01G0076	Gr_NAC12	Gorai.002G008500
Gh_NAC163	GH_D02G0133	Ga_NAC19	Ga03G0133		Gh_NAC152	GH_D01G0311	Gr_NAC14	Gorai.002G033100
Gh_NAC164	GH_D02G0173	Ga_NAC20	Ga03G0183		Gh_NAC153	GH_D01G0333	Gr_NAC15	Gorai.002G036700
Gh_NAC165	GH_D02G0678	Ga_NAC21	Ga03G0720		Gh_NAC154	GH_D01G0566	Gr_NAC16	Gorai.002G067300
Gh_NAC166	GH_D02G0800	Ga_NAC22	Ga03G0857		Gh_NAC155	GH_D01G0636	Gr_NAC17	Gorai.002G073700
Gh_NAC167	GH_D02G1370	Ga_NAC23	Ga03G1389		Gh_NAC156	GH_D01G0637	Gr_NAC18	Gorai.002G073800
Gh_NAC168	GH_D02G1383	Ga_NAC24	Ga03G1406		Gh_NAC157	GH_D01G1008	Gr_NAC19	Gorai.002G111200
Gh_NAC169	GH_D02G1891	Ga_NAC25	Ga03G2030		Gh_NAC158	GH_D01G1025	Gr_NAC20	Gorai.002G113300
Gh_NAC170	GH_D02G2119	Ga_NAC27	Ga03G2268		Gh_NAC159	GH_D01G2302	Gr_NAC21	Gorai.002G238300
Gh_NAC171	GH_D02G2499	Ga_NAC28	Ga03G2680		Gh_NAC162	GH_D02G0115	Gr_NAC46	Gorai.005G013300
Gh_NAC178	GH_D03G1896	Ga_NAC14	Ga01G2722		Gh_NAC163	GH_D02G0133	Gr_NAC47	Gorai.005G016000
Gh_NAC176	GH_D03G1233	Ga_NAC12	Ga01G2075		Gh_NAC164	GH_D02G0173	Gr_NAC49	Gorai.005G020600
Gh_NAC174	GH_D03G0964	Ga_NAC10	Ga01G1785		Gh_NAC165	GH_D02G0678	Gr_NAC50	Gorai.005G076200
Gh_NAC175	GH_D03G1010	Ga_NAC11	Ga01G1839		Gh_NAC166	GH_D02G0800	Gr_NAC51	Gorai.005G088800
Gh_NAC177	GH_D03G1811	Ga_NAC13	Ga01G2699		Gh_NAC167	GH_D02G1370	Gr_NAC52	Gorai.005G141200
Gh_NAC172	GH_D03G0035	Ga_NAC15	Ga02G0037		Gh_NAC168	GH_D02G1383	Gr_NAC53	Gorai.005G142300
Gh_NAC173	GH_D03G0101	Ga_NAC16	Ga02G0104		Gh_NAC169	GH_D02G1891	Gr_NAC54	Gorai.005G195300
Gh_NAC179	GH_D04G0071	Ga_NAC37	Ga04G2075		Gh_NAC170	GH_D02G2119	Gr_NAC56	Gorai.005G217400
Gh_NAC180	GH_D04G0333	Ga_NAC36	Ga04G1787		Gh_NAC171	GH_D02G2499	Gr_NAC57	Gorai.005G257800
Gh_NAC181	GH_D04G0347	Ga_NAC35	Ga04G1773		Gh_NAC174	GH_D03G0964	Gr_NAC25	Gorai.003G077700
Gh_NAC182	GH_D04G0503	Ga_NAC34	Ga04G1581		Gh_NAC175	GH_D03G1010	Gr_NAC24	Gorai.003G073300
Gh_NAC183	GH_D04G0681	Ga_NAC33	Ga04G1377		Gh_NAC176	GH_D03G1233	Gr_NAC26	Gorai.003G114100
Gh_NAC184	GH_D04G0767	Ga_NAC32	Ga04G1266		Gh_NAC177	GH_D03G1811	Gr_NAC27	Gorai.003G169000
Gh_NAC186	GH_D04G1268	Ga_NAC30	Ga04G0820		Gh_NAC178	GH_D03G1896	Gr_NAC28	Gorai.003G180600
Gh_NAC187	GH_D04G1551	Ga_NAC29	Ga04G0499		Gh_NAC172	GH_D03G0035	Gr_NAC22	Gorai.003G003900
Gh_NAC197	GH_D05G2497	Ga_NAC45	Ga05G2625		Gh_NAC173	GH_D03G0101	Gr_NAC23	Gorai.003G010700
Gh_NAC198	GH_D05G2966	Ga_NAC46	Ga05G3138		Gh_NAC186	GH_D04G1268	Gr_NAC114	Gorai.009G418700
Gh_NAC199	GH_D05G2969	Ga_NAC47	Ga05G3141		Gh_NAC179	GH_D04G0071	Gr_NAC137	Gorai.012G007000
Gh_NAC190	GH_D05G0278	Ga_NAC38	Ga05G0288		Gh_NAC180	GH_D04G0333	Gr_NAC138	Gorai.012G036100
Gh_NAC191	GH_D05G0802	Ga_NAC39	Ga05G0851		Gh_NAC181	GH_D04G0347	Gr_NAC139	Gorai.012G037600
Gh_NAC192	GH_D05G1623	Ga_NAC40	Ga05G1693		Gh_NAC182	GH_D04G0503	Gr_NAC140	Gorai.012G054800
Gh_NAC193	GH_D05G1665	Ga_NAC41	Ga05G1738		Gh_NAC183	GH_D04G0681	Gr_NAC141	Gorai.012G073400
Gh_NAC194	GH_D05G1817	Ga_NAC42	Ga05G1893		Gh_NAC184	GH_D04G0767	Gr_NAC142	Gorai.012G083700
Gh_NAC195	GH_D05G2000	Ga_NAC43	Ga05G2079		Gh_NAC187	GH_D04G1551	Gr_NAC143	Gorai.012G125500
Gh_NAC196	GH_D05G2082	Ga_NAC44	Ga05G2170		Gh_NAC188	GH_D04G1957	Gr_NAC144	Gorai.012G169300
Gh_NAC201	GH_D05G3521	Ga_NAC50	Ga05G3677		Gh_NAC190	GH_D05G0278	Gr_NAC101	Gorai.009G028900
Gh_NAC200	GH_D05G3503	Ga_NAC48	Ga05G3513		Gh_NAC191	GH_D05G0802	Gr_NAC102	Gorai.009G083500
Gh_NAC202	GH_D05G3801	Ga_NAC51	Ga05G3967		Gh_NAC192	GH_D05G1623	Gr_NAC103	Gorai.009G166300
Gh_NAC203	GH_D05G3803	Ga_NAC52	Ga05G3968		Gh_NAC193	GH_D05G1665	Gr_NAC104	Gorai.009G170700
Gh_NAC205	GH_D06G0471	Ga_NAC54	Ga06G0450		Gh_NAC194	GH_D05G1817	Gr_NAC105	Gorai.009G186000
Gh_NAC211	GH_D06G1667	Ga_NAC59	Ga06G1701		Gh_NAC195	GH_D05G2000	Gr_NAC106	Gorai.009G204700
Gh_NAC212	GH_D06G2270	Ga_NAC61	Ga06G2480		Gh_NAC196	GH_D05G2082	Gr_NAC107	Gorai.009G214000
Gh_NAC213	GH_D06G2384	Ga_NAC60	Ga06G2355		Gh_NAC197	GH_D05G2497	Gr_NAC108	Gorai.009G260000
Gh_NAC204	GH_D06G0097	Ga_NAC53	Ga06G0131		Gh_NAC198	GH_D05G2966	Gr_NAC109	Gorai.009G309000
Gh_NAC206	GH_D06G0720	Ga_NAC55	Ga06G0700		Gh_NAC199	GH_D05G2969	Gr_NAC110	Gorai.009G309300
Gh_NAC207	GH_D06G1194	Ga_NAC56	Ga06G1257		Gh_NAC200	GH_D05G3503	Gr_NAC111	Gorai.009G354900
Gh_NAC208	GH_D06G1368	Ga_NAC57	Ga06G1403		Gh_NAC201	GH_D05G3521	Gr_NAC112	Gorai.009G357700
Gh_NAC209	GH_D06G1454	Ga_NAC58	Ga06G1533		Gh_NAC202	GH_D05G3801	Gr_NAC116	Gorai.009G433200
Gh_NAC214	GH_D07G0688	Ga_NAC63	Ga07G0732		Gh_NAC203	GH_D05G3803	Gr_NAC115	Gorai.009G433100
Gh_NAC215	GH_D07G0894	Ga_NAC64	Ga07G0981		Gh_NAC204	GH_D06G0097	Gr_NAC117	Gorai.010G012000
Gh_NAC216	GH_D07G1191	Ga_NAC65	Ga07G1203		Gh_NAC205	GH_D06G0471	Gr_NAC118	Gorai.010G051900
Gh_NAC220	GH_D07G2195	Ga_NAC68	Ga07G2305		Gh_NAC206	GH_D06G0720	Gr_NAC119	Gorai.010G078900
Gh_NAC221	GH_D07G2358	Ga_NAC69	Ga07G2478		Gh_NAC207	GH_D06G1194	Gr_NAC120	Gorai.010G124100
Gh_NAC222	GH_D07G2562	Ga_NAC70	Ga07G2682		Gh_NAC208	GH_D06G1368	Gr_NAC121	Gorai.010G142400
Gh_NAC218	GH_D07G1449	Ga_NAC66	Ga07G1473		Gh_NAC209	GH_D06G1454	Gr_NAC122	Gorai.010G151400
Gh_NAC219	GH_D07G1635	Ga_NAC67	Ga07G1683		Gh_NAC210	GH_D06G1527	Gr_NAC123	Gorai.010G157600
Gh_NAC226	GH_D08G1502	Ga_NAC74	Ga08G1461		Gh_NAC211	GH_D06G1667	Gr_NAC124	Gorai.010G171100
Gh_NAC227	GH_D08G1856	Ga_NAC75	Ga08G1863		Gh_NAC212	GH_D06G2270	Gr_NAC125	Gorai.010G236700
Gh_NAC228	GH_D08G1988	Ga_NAC76	Ga08G2015		Gh_NAC213	GH_D06G2384	Gr_NAC126	Gorai.010G251100
Gh_NAC229	GH_D08G2192	Ga_NAC77	Ga08G2221		Gh_NAC214	GH_D07G0688	Gr_NAC2	Gorai.001G070700
Gh_NAC230	GH_D08G2239	Ga_NAC78	Ga08G2299		Gh_NAC215	GH_D07G0894	Gr_NAC3	Gorai.001G091900
Gh_NAC231	GH_D08G2538	Ga_NAC79	Ga08G2623		Gh_NAC216	GH_D07G1191	Gr_NAC4	Gorai.001G122800
Gh_NAC232	GH_D08G2625	Ga_NAC80	Ga08G2713		Gh_NAC217	GH_D07G1440	Gr_NAC5	Gorai.001G150000
Gh_NAC233	GH_D08G2636	Ga_NAC81	Ga08G2724		Gh_NAC218	GH_D07G1449	Gr_NAC6	Gorai.001G150800
Gh_NAC234	GH_D08G2637	Ga_NAC82	Ga08G2725		Gh_NAC220	GH_D07G2195	Gr_NAC8	Gorai.001G231400
Gh_NAC235	GH_D08G2654	Ga_NAC83	Ga08G2743		Gh_NAC221	GH_D07G2358	Gr_NAC9	Gorai.001G254300
Gh_NAC223	GH_D08G0443	Ga_NAC71	Ga08G0442		Gh_NAC222	GH_D07G2562	Gr_NAC10	Gorai.001G274500
Gh_NAC224	GH_D08G1225	Ga_NAC72	Ga08G1240		Gh_NAC219	GH_D07G1635	Gr_NAC7	Gorai.001G178800
Gh_NAC225	GH_D08G1269	Ga_NAC73	Ga08G1277		Gh_NAC223	GH_D08G0443	Gr_NAC29	Gorai.004G048200
Gh_NAC248	GH_D09G1979	Ga_NAC96	Ga09G2104		Gh_NAC224	GH_D08G1225	Gr_NAC30	Gorai.004G125900
Gh_NAC238	GH_D09G0049	Ga_NAC86	Ga09G0046		Gh_NAC225	GH_D08G1269	Gr_NAC31	Gorai.004G129200
Gh_NAC239	GH_D09G0179	Ga_NAC87	Ga09G0170		Gh_NAC226	GH_D08G1502	Gr_NAC32	Gorai.004G149000
Gh_NAC242	GH_D09G0879	Ga_NAC89	Ga09G0889		Gh_NAC227	GH_D08G1856	Gr_NAC33	Gorai.004G186700
Gh_NAC243	GH_D09G1096	Ga_NAC90	Ga09G1136		Gh_NAC228	GH_D08G1988	Gr_NAC34	Gorai.004G201100
Gh_NAC244	GH_D09G1103	Ga_NAC91	Ga09G1144		Gh_NAC229	GH_D08G2192	Gr_NAC35	Gorai.004G221300
Gh_NAC245	GH_D09G1248	Ga_NAC92	Ga09G1301		Gh_NAC230	GH_D08G2239	Gr_NAC36	Gorai.004G227000
Gh_NAC249	GH_D09G2569	Ga_NAC97	Ga09G2767		Gh_NAC231	GH_D08G2538	Gr_NAC37	Gorai.004G258200
Gh_NAC250	GH_D09G2570	Ga_NAC98	Ga09G2768		Gh_NAC232	GH_D08G2625	Gr_NAC38	Gorai.004G267300
Gh_NAC246	GH_D09G1834	Ga_NAC94	Ga09G1871		Gh_NAC233	GH_D08G2636	Gr_NAC39	Gorai.004G268400
Gh_NAC241	GH_D09G0594	Ga_NAC88	Ga09G0643		Gh_NAC234	GH_D08G2637	Gr_NAC40	Gorai.004G268500
Gh_NAC240	GH_D09G0354	Ga_NAC148	Ga14G1819		Gh_NAC235	GH_D08G2654	Gr_NAC41	Gorai.004G270200
Gh_NAC251	GH_D10G0313	Ga_NAC107	Ga10G2784		Gh_NAC242	GH_D09G0879	Gr_NAC62	Gorai.006G088400
Gh_NAC254	GH_D10G2304	Ga_NAC104	Ga10G0612		Gh_NAC243	GH_D09G1096	Gr_NAC63	Gorai.006G113000
Gh_NAC255	GH_D10G2488	Ga_NAC103	Ga10G0362		Gh_NAC244	GH_D09G1103	Gr_NAC64	Gorai.006G113700
Gh_NAC258	GH_D10G2605	Ga_NAC99	Ga10G0224		Gh_NAC245	GH_D09G1248	Gr_NAC65	Gorai.006G127700
Gh_NAC259	GH_D10G2607	Ga_NAC101	Ga10G0231		Gh_NAC246	GH_D09G1834	Gr_NAC66	Gorai.006G189600
Gh_NAC252	GH_D10G0872	Ga_NAC106	Ga10G2225		Gh_NAC247	GH_D09G1966	Gr_NAC67	Gorai.006G203800
Gh_NAC261	GH_D11G0161	Ga_NAC124	Ga11G3962		Gh_NAC248	GH_D09G1979	Gr_NAC68	Gorai.006G205300
Gh_NAC262	GH_D11G0290	Ga_NAC123	Ga11G3820		Gh_NAC249	GH_D09G2569	Gr_NAC69	Gorai.006G267800
Gh_NAC263	GH_D11G0358	Ga_NAC122	Ga11G3750		Gh_NAC250	GH_D09G2570	Gr_NAC70	Gorai.006G267900
Gh_NAC264	GH_D11G0419	Ga_NAC121	Ga11G3687		Gh_NAC241	GH_D09G0594	Gr_NAC61	Gorai.006G060900
Gh_NAC265	GH_D11G0461	Ga_NAC120	Ga11G3643		Gh_NAC238	GH_D09G0049	Gr_NAC58	Gorai.006G005100
Gh_NAC266	GH_D11G0619	Ga_NAC119	Ga11G3478		Gh_NAC239	GH_D09G0179	Gr_NAC59	Gorai.006G017700
Gh_NAC267	GH_D11G0713	Ga_NAC118	Ga11G3383		Gh_NAC240	GH_D09G0354	Gr_NAC60	Gorai.006G034600
Gh_NAC268	GH_D11G0755	Ga_NAC117	Ga11G3340		Gh_NAC251	GH_D10G0313	Gr_NAC127	Gorai.011G030600
Gh_NAC269	GH_D11G1079	Ga_NAC116	Ga11G2997		Gh_NAC252	GH_D10G0872	Gr_NAC128	Gorai.011G087700
Gh_NAC270	GH_D11G1094	Ga_NAC115	Ga11G2976		Gh_NAC253	GH_D10G0895	Gr_NAC129	Gorai.011G090000
Gh_NAC271	GH_D11G1095	Ga_NAC114	Ga11G2975		Gh_NAC254	GH_D10G2304	Gr_NAC130	Gorai.011G234200
Gh_NAC272	GH_D11G1405	Ga_NAC113	Ga11G2659		Gh_NAC255	GH_D10G2488	Gr_NAC132	Gorai.011G257000
Gh_NAC273	GH_D11G1812	Ga_NAC112	Ga11G2208		Gh_NAC258	GH_D10G2605	Gr_NAC135	Gorai.011G271300
Gh_NAC274	GH_D11G1890	Ga_NAC111	Ga11G2122		Gh_NAC260	GH_D10G2608	Gr_NAC136	Gorai.011G271500
Gh_NAC277	GH_D11G3263	Ga_NAC108	Ga11G0581		Gh_NAC261	GH_D11G0161	Gr_NAC71	Gorai.007G017500
Gh_NAC275	GH_D11G2713	Ga_NAC110	Ga11G1242		Gh_NAC262	GH_D11G0290	Gr_NAC72	Gorai.007G031300
Gh_NAC276	GH_D11G2715	Ga_NAC109	Ga11G1239		Gh_NAC263	GH_D11G0358	Gr_NAC73	Gorai.007G038100
Gh_NAC281	GH_D12G1346	Ga_NAC134	Ga12G1752		Gh_NAC264	GH_D11G0419	Gr_NAC74	Gorai.007G043900
Gh_NAC282	GH_D12G1586	Ga_NAC133	Ga12G1475		Gh_NAC265	GH_D11G0461	Gr_NAC75	Gorai.007G048000
Gh_NAC283	GH_D12G1829	Ga_NAC132	Ga12G1197		Gh_NAC266	GH_D11G0619	Gr_NAC76	Gorai.007G065300
Gh_NAC284	GH_D12G1892	Ga_NAC131	Ga12G1134		Gh_NAC267	GH_D11G0713	Gr_NAC77	Gorai.007G075300
Gh_NAC285	GH_D12G1972	Ga_NAC130	Ga12G1047		Gh_NAC268	GH_D11G0755	Gr_NAC78	Gorai.007G079900
Gh_NAC286	GH_D12G2003	Ga_NAC129	Ga12G1014		Gh_NAC269	GH_D11G1079	Gr_NAC79	Gorai.007G112500
Gh_NAC287	GH_D12G2316	Ga_NAC128	Ga12G0702		Gh_NAC270	GH_D11G1094	Gr_NAC80	Gorai.007G114400
Gh_NAC288	GH_D12G2397	Ga_NAC127	Ga12G0611		Gh_NAC271	GH_D11G1095	Gr_NAC81	Gorai.007G114500
Gh_NAC289	GH_D12G2628	Ga_NAC126	Ga12G0385		Gh_NAC272	GH_D11G1405	Gr_NAC82	Gorai.007G147300
Gh_NAC290	GH_D12G2643	Ga_NAC125	Ga12G0369		Gh_NAC273	GH_D11G1812	Gr_NAC83	Gorai.007G188800
Gh_NAC278	GH_D12G0140	Ga_NAC137	Ga12G2780		Gh_NAC274	GH_D11G1890	Gr_NAC84	Gorai.007G196400
Gh_NAC279	GH_D12G0375	Ga_NAC136	Ga12G2704		Gh_NAC275	GH_D11G2713	Gr_NAC85	Gorai.007G267700
Gh_NAC280	GH_D12G0624	Ga_NAC135	Ga12G2474		Gh_NAC276	GH_D11G2715	Gr_NAC86	Gorai.007G267900
Gh_NAC293	GH_D13G1149	Ga_NAC140	Ga13G1288		Gh_NAC277	GH_D11G3263	Gr_NAC87	Gorai.007G323900
Gh_NAC294	GH_D13G1379	Ga_NAC141	Ga13G1531		Gh_NAC281	GH_D12G1346	Gr_NAC91	Gorai.008G130300
Gh_NAC295	GH_D13G1444	Ga_NAC142	Ga13G1598		Gh_NAC282	GH_D12G1586	Gr_NAC92	Gorai.008G155200
Gh_NAC296	GH_D13G1652	Ga_NAC143	Ga13G1801		Gh_NAC283	GH_D12G1829	Gr_NAC93	Gorai.008G179900
Gh_NAC297	GH_D13G1689	Ga_NAC144	Ga13G1846		Gh_NAC284	GH_D12G1892	Gr_NAC94	Gorai.008G186300
Gh_NAC291	GH_D13G0575	Ga_NAC138	Ga13G0582		Gh_NAC285	GH_D12G1972	Gr_NAC95	Gorai.008G194400
Gh_NAC298	GH_D13G1884	Ga_NAC145	Ga13G2071		Gh_NAC286	GH_D12G2003	Gr_NAC96	Gorai.008G197500
					Gh_NAC287	GH_D12G2316	Gr_NAC97	Gorai.008G227800
					Gh_NAC288	GH_D12G2397	Gr_NAC98	Gorai.008G236400
					Gh_NAC289	GH_D12G2628	Gr_NAC99	Gorai.008G259700
					Gh_NAC290	GH_D12G2643	Gr_NAC100	Gorai.008G261400
					Gh_NAC278	GH_D12G0140	Gr_NAC88	Gorai.008G014700
					Gh_NAC279	GH_D12G0375	Gr_NAC89	Gorai.008G038800
					Gh_NAC280	GH_D12G0624	Gr_NAC90	Gorai.008G063600
					Gh_NAC293	GH_D13G1149	Gr_NAC148	Gorai.013G118000
					Gh_NAC294	GH_D13G1379	Gr_NAC149	Gorai.013G140700
					Gh_NAC295	GH_D13G1444	Gr_NAC150	Gorai.013G146300
					Gh_NAC296	GH_D13G1652	Gr_NAC151	Gorai.013G167100
					Gh_NAC297	GH_D13G1689	Gr_NAC152	Gorai.013G171300
					Gh_NAC291	GH_D13G0575	Gr_NAC145	Gorai.013G063500
					Gh_NAC292	GH_D13G0765	Gr_NAC147	Gorai.013G085000
					Gh_NAC298	GH_D13G1884	Gr_NAC153	Gorai.013G191800
