# Supplementary material for: Gene Expression Correlation Analysis Reveals MYC-NAC Regulatory Network in Cotton Pigment Gland Development
Source: Int J Mol Sci. 2021 May 8;22(9):5007. doi: 10.3390/ijms22095007 (PMC8125883; doi:10.3390/ijms22095007)
Supplement: Supplementary file 1 [file ijms-22-05007-s001.zip › Table S7 orthologious genes.xlsx]

## Sheet: Sheet1
Table S7 orthologious NAC genes between cotton and A. thaliana, T. cocao and V. vinifera
gene name	geneID	gene ID		gene name	geneID	gene ID		gene name	geneID	gene ID		gene name	geneID	gene ID		gene name	geneID	gene ID		gene name	geneID	gene ID
Ga_NAC9	Ga01G1096	AT1G76420.1		Ga_NAC12	Ga01G2075	Tc03v2_t013020.1		Ga_NAC12	Ga01G2075	VIT_16s0022g00690.t01		Gr_NAC6	Gorai.001G150800	AT2G46770.1		Gr_NAC8	Gorai.001G231400	Tc01v2_t018320.1		Gr_NAC10	Gorai.001G274500	VIT_14s0068g01490.t01
Ga_NAC7	Ga01G0708	AT1G52890.1		Ga_NAC13	Ga01G2699	Tc03v2_t021400.1		Ga_NAC9	Ga01G1096	VIT_18s0122g00800.t01		Gr_NAC6	Gorai.001G150800	AT3G61910.1		Gr_NAC9	Gorai.001G254300	Tc01v2_t021320.1		Gr_NAC6	Gorai.001G150800	VIT_15s0048g02660.t01
Ga_NAC8	Ga01G0709	AT1G52880.1		Ga_NAC14	Ga01G2722	Tc03v2_t019200.1		Ga_NAC6	Ga01G0634	VIT_19s0014g02200.t01		Gr_NAC9	Gorai.001G254300	AT4G28530.1		Gr_NAC7	Gorai.001G178800	Tc01v2_t021320.1		Gr_NAC1	Gorai.001G048200	VIT_16s0022g00690.t01
Ga_NAC14	Ga01G2722	AT1G32510.1		Ga_NAC10	Ga01G1785	Tc03v2_t018190.1		Ga_NAC7	Ga01G0708	VIT_19s0014g03290.t01		Gr_NAC10	Gorai.001G274500	AT5G14000.1		Gr_NAC5	Gorai.001G150000	Tc01v2_t027690.1		Gr_NAC4	Gorai.001G122800	VIT_06s0080g00780.t01
Ga_NAC11	Ga01G1839	AT1G33060.1		Ga_NAC11	Ga01G1839	Tc03v2_t017920.1		Ga_NAC8	Ga01G0709	VIT_19s0014g03300.t01		Gr_NAC4	Gorai.001G122800	AT5G22380.1		Gr_NAC6	Gorai.001G150800	Tc01v2_t027980.1		Gr_NAC7	Gorai.001G178800	VIT_07s0005g03610.t01
Ga_NAC13	Ga01G2699	AT1G12260.1		Ga_NAC4	Ga01G0362	Tc07v2_t011890.1		Ga_NAC4	Ga01G0362	VIT_19s0027g00880.t01		Gr_NAC20	Gorai.002G113300	AT1G76420.1		Gr_NAC3	Gorai.001G091900	Tc01v2_t014180.1		Gr_NAC9	Gorai.001G254300	VIT_07s0005g03610.t01
Ga_NAC1	Ga01G0017	AT2G17040.1		Ga_NAC6	Ga01G0634	Tc07v2_t007910.1		Ga_NAC10	Ga01G1785	VIT_02s0025g02710.t01		Gr_NAC17	Gorai.002G073700	AT1G52890.1		Gr_NAC1	Gorai.001G048200	Tc03v2_t013020.1		Gr_NAC20	Gorai.002G113300	VIT_18s0122g00800.t01
Ga_NAC6	Ga01G0634	AT3G15170.1		Ga_NAC7	Ga01G0708	Tc07v2_t006380.1		Ga_NAC14	Ga01G2722	VIT_02s0012g01040.t01		Gr_NAC18	Gorai.002G073800	AT1G52880.1		Gr_NAC2	Gorai.001G070700	Tc03v2_t005250.1		Gr_NAC16	Gorai.002G067300	VIT_19s0014g02200.t01
Ga_NAC7	Ga01G0708	AT3G15500.1		Ga_NAC8	Ga01G0709	Tc07v2_t006370.1		Ga_NAC11	Ga01G1839	VIT_02s0025g03020.t01		Gr_NAC18	Gorai.002G073800	AT1G61110.1		Gr_NAC10	Gorai.001G274500	Tc04v2_t003640.1		Gr_NAC17	Gorai.002G073700	VIT_19s0014g03290.t01
Ga_NAC8	Ga01G0709	AT3G15510.1		Ga_NAC9	Ga01G1096	Tc08v2_t008500.1		Ga_NAC16	Ga02G0104	VIT_04s0023g03110.t01		Gr_NAC11	Gorai.002G001900	AT2G17040.1		Gr_NAC4	Gorai.001G122800	Tc09v2_t023340.1		Gr_NAC18	Gorai.002G073800	VIT_19s0014g03300.t01
Ga_NAC4	Ga01G0362	AT3G12910.1		Ga_NAC15	Ga02G0037	Tc01v2_t000720.1		Ga_NAC17	Ga02G1556	VIT_08s0007g02940.t01		Gr_NAC16	Gorai.002G067300	AT3G15170.1		Gr_NAC21	Gorai.002G238300	Tc05v2_t008150.1		Gr_NAC15	Gorai.002G036700	VIT_19s0027g00880.t01
Ga_NAC14	Ga01G2722	AT5G46590.1		Ga_NAC17	Ga02G1556	Tc05v2_t008150.1		Ga_NAC25	Ga03G2030	VIT_01s0146g00280.t01		Gr_NAC17	Gorai.002G073700	AT3G15500.1		Gr_NAC16	Gorai.002G067300	Tc07v2_t007910.1		Gr_NAC14	Gorai.002G033100	VIT_19s0027g00230.t01
Ga_NAC6	Ga01G0634	AT5G53950.1		Ga_NAC23	Ga03G1389	Tc02v2_t029860.1		Ga_NAC23	Ga03G1389	VIT_01s0026g02360.t01		Gr_NAC18	Gorai.002G073800	AT3G15510.1		Gr_NAC17	Gorai.002G073700	Tc07v2_t006380.1		Gr_NAC21	Gorai.002G238300	VIT_08s0007g02940.t01
Ga_NAC16	Ga02G0104	AT2G18060.1		Ga_NAC24	Ga03G1406	Tc02v2_t029510.1		Ga_NAC24	Ga03G1406	VIT_01s0026g02710.t01		Gr_NAC15	Gorai.002G036700	AT3G12910.1		Gr_NAC18	Gorai.002G073800	Tc07v2_t006370.1		Gr_NAC26	Gorai.003G114100	VIT_16s0022g00690.t01
Ga_NAC16	Ga02G0104	AT5G66300.1		Ga_NAC25	Ga03G2030	Tc02v2_t016800.1		Ga_NAC22	Ga03G0857	VIT_18s0001g02300.t01		Gr_NAC16	Gorai.002G067300	AT5G53950.1		Gr_NAC14	Gorai.002G033100	Tc07v2_t012370.1		Gr_NAC25	Gorai.003G077700	VIT_02s0025g02710.t01
Ga_NAC23	Ga03G1389	AT1G26870.1		Ga_NAC27	Ga03G2268	Tc02v2_t012010.1		Ga_NAC21	Ga03G0720	VIT_18s0001g01820.t01		Gr_NAC27	Gorai.003G169000	AT1G62700.1		Gr_NAC15	Gorai.002G036700	Tc07v2_t011890.1		Gr_NAC24	Gorai.003G073300	VIT_02s0025g03020.t01
Ga_NAC22	Ga03G0857	AT1G77450.1		Ga_NAC20	Ga03G0183	Tc04v2_t015040.1		Ga_NAC28	Ga03G2680	VIT_03s0038g03410.t01		Gr_NAC28	Gorai.003G180600	AT1G32510.1		Gr_NAC20	Gorai.002G113300	Tc08v2_t008500.1		Gr_NAC28	Gorai.003G180600	VIT_02s0012g01040.t01
Ga_NAC24	Ga03G1406	AT1G69490.1		Ga_NAC22	Ga03G0857	Tc08v2_t010930.1		Ga_NAC29	Ga04G0499	VIT_01s0146g00280.t01		Gr_NAC27	Gorai.003G169000	AT1G12260.1		Gr_NAC22	Gorai.003G003900	Tc01v2_t000720.1		Gr_NAC23	Gorai.003G010700	VIT_04s0023g03110.t01
Ga_NAC21	Ga03G0720	AT1G34190.1		Ga_NAC21	Ga03G0720	Tc08v2_t016250.1		Ga_NAC37	Ga04G2075	VIT_13s0019g05230.t01		Gr_NAC24	Gorai.003G073300	AT1G33060.1		Gr_NAC26	Gorai.003G114100	Tc03v2_t013020.1		Gr_NAC34	Gorai.004G201100	VIT_16s0022g00690.t01
Ga_NAC26	Ga03G2031	AT2G33480.1		Ga_NAC35	Ga04G1773	Tc01v2_t011960.1		Ga_NAC34	Ga04G1581	VIT_14s0108g00860.t01		Gr_NAC23	Gorai.003G010700	AT2G18060.1		Gr_NAC28	Gorai.003G180600	Tc03v2_t019200.1		Gr_NAC30	Gorai.004G125900	VIT_16s0098g00760.t01
Ga_NAC28	Ga03G2680	AT2G17040.1		Ga_NAC36	Ga04G1787	Tc01v2_t011430.1		Ga_NAC32	Ga04G1266	VIT_14s0068g01490.t01		Gr_NAC25	Gorai.003G077700	AT2G46770.1		Gr_NAC27	Gorai.003G169000	Tc03v2_t021400.1		Gr_NAC38	Gorai.004G267300	VIT_18s0089g01120.t01
Ga_NAC26	Ga03G2031	AT5G13180.1		Ga_NAC29	Ga04G0499	Tc02v2_t016800.1		Ga_NAC35	Ga04G1773	VIT_18s0001g02300.t01		Gr_NAC28	Gorai.003G180600	AT5G46590.1		Gr_NAC24	Gorai.003G073300	Tc03v2_t017920.1		Gr_NAC39	Gorai.004G268400	VIT_19s0085g00950.t01
Ga_NAC37	Ga04G2075	AT3G10480.1		Ga_NAC34	Ga04G1581	Tc04v2_t006750.1		Ga_NAC36	Ga04G1787	VIT_04s0044g01500.t01		Gr_NAC23	Gorai.003G010700	AT5G66300.1		Gr_NAC25	Gorai.003G077700	Tc03v2_t018190.1		Gr_NAC40	Gorai.004G268500	VIT_19s0085g01210.t01
Ga_NAC29	Ga04G0499	AT5G13180.1		Ga_NAC31	Ga04G1045	Tc05v2_t008150.1		Ga_NAC30	Ga04G0820	VIT_06s0004g03080.t01		Gr_NAC32	Gorai.004G149000	AT1G02230.1		Gr_NAC35	Gorai.004G221300	Tc01v2_t021320.1		Gr_NAC34	Gorai.004G201100	VIT_02s0154g00020.t01
Ga_NAC34	Ga04G1581	AT5G39820.1		Ga_NAC38	Ga05G0288	Tc09v2_t008450.1		Ga_NAC35	Ga04G1773	VIT_07s0031g02610.t01		Gr_NAC33	Gorai.004G186700	AT1G32510.1		Gr_NAC32	Gorai.004G149000	Tc01v2_t027710.1		Gr_NAC31	Gorai.004G129200	VIT_02s0025g02710.t01
Ga_NAC42	Ga05G1893	AT1G76420.1		Ga_NAC39	Ga05G0851	Tc09v2_t023100.1		Ga_NAC31	Ga04G1045	VIT_08s0007g02940.t01		Gr_NAC31	Gorai.004G129200	AT1G32770.1		Gr_NAC36	Gorai.004G227000	Tc01v2_t018320.1		Gr_NAC33	Gorai.004G186700	VIT_02s0012g01040.t01
Ga_NAC51	Ga05G3967	AT1G52890.1		Ga_NAC40	Ga05G1693	Tc06v2_t014880.1		Ga_NAC30	Ga04G0820	VIT_08s0040g02110.t01		Gr_NAC31	Gorai.004G129200	AT1G33280.1		Gr_NAC33	Gorai.004G186700	Tc03v2_t019200.1		Gr_NAC35	Gorai.004G221300	VIT_07s0005g03610.t01
Ga_NAC52	Ga05G3968	AT1G52880.1		Ga_NAC41	Ga05G1738	Tc06v2_t016000.1		Ga_NAC40	Ga05G1693	VIT_10s0003g00350.t01		Gr_NAC34	Gorai.004G201100	AT1G12260.1		Gr_NAC34	Gorai.004G201100	Tc03v2_t021400.1		Gr_NAC52	Gorai.005G141200	VIT_01s0026g02360.t01
Ga_NAC40	Ga05G1693	AT1G28470.1		Ga_NAC51	Ga05G3967	Tc07v2_t006380.1		Ga_NAC38	Ga05G0288	VIT_11s0016g02880.t01		Gr_NAC38	Gorai.004G267300	AT1G33280.1		Gr_NAC30	Gorai.004G125900	Tc03v2_t017510.1		Gr_NAC53	Gorai.005G142300	VIT_01s0026g02710.t01
Ga_NAC41	Ga05G1738	AT1G61110.1		Ga_NAC52	Ga05G3968	Tc07v2_t006370.1		Ga_NAC46	Ga05G3138	VIT_13s0019g05240.t01		Gr_NAC34	Gorai.004G201100	AT1G62700.1		Gr_NAC31	Gorai.004G129200	Tc03v2_t018190.1		Gr_NAC54	Gorai.005G195300	VIT_01s0146g00280.t01
Ga_NAC39	Ga05G0851	AT2G27300.1		Ga_NAC48	Ga05G3513	Tc07v2_t012370.1		Ga_NAC47	Ga05G3141	VIT_13s0019g05230.t01		Gr_NAC29	Gorai.004G048200	AT1G65910.1		Gr_NAC39	Gorai.004G268400	Tc07v2_t015220.1		Gr_NAC51	Gorai.005G088800	VIT_18s0001g02300.t01
Ga_NAC48	Ga05G3513	AT3G12977.1		Ga_NAC50	Ga05G3677	Tc07v2_t011890.1		Ga_NAC43	Ga05G2079	VIT_18s0001g11980.t01		Gr_NAC31	Gorai.004G129200	AT2G46770.1		Gr_NAC40	Gorai.004G268500	Tc07v2_t015400.1		Gr_NAC50	Gorai.005G076200	VIT_18s0001g01820.t01
Ga_NAC46	Ga05G3138	AT3G10500.1		Ga_NAC43	Ga05G2079	Tc08v2_t001740.1		Ga_NAC44	Ga05G2170	VIT_18s0001g10250.t01		Gr_NAC30	Gorai.004G125900	AT3G49530.1		Gr_NAC38	Gorai.004G267300	Tc08v2_t012280.1		Gr_NAC57	Gorai.005G257800	VIT_03s0038g03410.t01
Ga_NAC47	Ga05G3141	AT3G10480.1		Ga_NAC44	Ga05G2170	Tc08v2_t000300.1		Ga_NAC42	Ga05G1893	VIT_18s0122g00800.t01		Gr_NAC31	Gorai.004G129200	AT3G61910.1		Gr_NAC54	Gorai.005G195300	Tc02v2_t016800.1		Gr_NAC59	Gorai.006G017700	VIT_01s0026g02360.t01
Ga_NAC51	Ga05G3967	AT3G15500.1		Ga_NAC45	Ga05G2625	Tc08v2_t016250.1		Ga_NAC45	Ga05G2625	VIT_18s0001g01820.t01		Gr_NAC41	Gorai.004G270200	AT3G12910.1		Gr_NAC56	Gorai.005G217400	Tc02v2_t012010.1		Gr_NAC59	Gorai.006G017700	VIT_14s0108g00860.t01
Ga_NAC52	Ga05G3968	AT3G15510.1		Ga_NAC42	Ga05G1893	Tc08v2_t008500.1		Ga_NAC51	Ga05G3967	VIT_19s0014g03290.t01		Gr_NAC35	Gorai.004G221300	AT4G28530.1		Gr_NAC52	Gorai.005G141200	Tc02v2_t029860.1		Gr_NAC60	Gorai.006G034600	VIT_14s0066g00360.t01
Ga_NAC38	Ga05G0288	AT4G29230.1		Ga_NAC46	Ga05G3138	Tc10v2_t007310.1		Ga_NAC52	Ga05G3968	VIT_19s0014g03300.t01		Gr_NAC30	Gorai.004G125900	AT5G24590.2		Gr_NAC53	Gorai.005G142300	Tc02v2_t029510.1		Gr_NAC61	Gorai.006G060900	VIT_17s0000g03660.t01
Ga_NAC39	Ga05G0851	AT5G22290.1		Ga_NAC47	Ga05G3141	Tc10v2_t007280.1		Ga_NAC39	Ga05G0851	VIT_06s0080g00970.t01		Gr_NAC33	Gorai.004G186700	AT5G46590.1		Gr_NAC46	Gorai.005G013300	Tc04v2_t013720.1		Gr_NAC63	Gorai.006G113000	VIT_06s0080g00780.t01
Ga_NAC38	Ga05G0288	AT5G56620.1		Ga_NAC55	Ga06G0700	Tc09v2_t008450.1		Ga_NAC55	Ga06G0700	VIT_11s0016g02880.t01		Gr_NAC52	Gorai.005G141200	AT1G26870.1		Gr_NAC49	Gorai.005G020600	Tc04v2_t015040.1		Gr_NAC64	Gorai.006G113700	VIT_06s0080g00970.t01
Ga_NAC54	Ga06G0450	AT1G77450.1		Ga_NAC58	Ga06G1533	Tc06v2_t016000.1		Ga_NAC57	Ga06G1403	VIT_12s0035g02020.t01		Gr_NAC51	Gorai.005G088800	AT1G77450.1		Gr_NAC50	Gorai.005G076200	Tc08v2_t016250.1		Gr_NAC65	Gorai.006G127700	VIT_06s0004g02340.t01
Ga_NAC58	Ga06G1533	AT1G61110.1		Ga_NAC60	Ga06G2355	Tc06v2_t018700.1		Ga_NAC54	Ga06G0450	VIT_18s0001g02300.t01		Gr_NAC53	Gorai.005G142300	AT1G69490.1		Gr_NAC51	Gorai.005G088800	Tc08v2_t010930.1		Gr_NAC78	Gorai.007G079900	VIT_14s0108g01070.t01
Ga_NAC56	Ga06G1257	AT2G24430.1		Ga_NAC59	Ga06G1701	Tc06v2_t011210.1		Ga_NAC53	Ga06G0131	VIT_18s0001g11980.t01		Gr_NAC50	Gorai.005G076200	AT1G34190.1		Gr_NAC58	Gorai.006G005100	Tc01v2_t011350.1		Gr_NAC77	Gorai.007G075300	VIT_14s0066g00360.t01
Ga_NAC55	Ga06G0700	AT4G29230.1		Ga_NAC57	Ga06G1403	Tc06v2_t005450.1		Ga_NAC59	Ga06G1701	VIT_19s0027g00880.t01		Gr_NAC57	Gorai.005G257800	AT2G17040.1		Gr_NAC61	Gorai.006G060900	Tc03v2_t002580.1		Gr_NAC73	Gorai.007G038100	VIT_14s0108g01070.t01
Ga_NAC55	Ga06G0700	AT5G56620.1		Ga_NAC53	Ga06G0131	Tc08v2_t001740.1		Ga_NAC56	Ga06G1257	VIT_04s0008g02710.t01		Gr_NAC54	Gorai.005G195300	AT2G33480.1		Gr_NAC66	Gorai.006G189600	Tc03v2_t005250.1		Gr_NAC79	Gorai.007G112500	VIT_15s0048g02660.t01
Ga_NAC66	Ga07G1473	AT2G46770.1		Ga_NAC54	Ga06G0450	Tc08v2_t010930.1		Ga_NAC70	Ga07G2682	VIT_14s0068g01490.t01		Gr_NAC54	Gorai.005G195300	AT5G13180.1		Gr_NAC67	Gorai.006G203800	Tc03v2_t017510.1		Gr_NAC71	Gorai.007G017500	VIT_16s0098g00760.t01
Ga_NAC63	Ga07G0732	AT3G17730.1		Ga_NAC69	Ga07G2478	Tc01v2_t021320.1		Ga_NAC66	Ga07G1473	VIT_15s0048g02660.t01		Gr_NAC59	Gorai.006G017700	AT1G26870.1		Gr_NAC60	Gorai.006G034600	Tc04v2_t001660.1		Gr_NAC74	Gorai.007G043900	VIT_17s0000g00770.t01
Ga_NAC66	Ga07G1473	AT3G61910.1		Ga_NAC66	Ga07G1473	Tc01v2_t027980.1		Ga_NAC62	Ga07G0495	VIT_16s0022g00690.t01		Gr_NAC68	Gorai.006G205300	AT1G32770.1		Gr_NAC59	Gorai.006G017700	Tc04v2_t006750.1		Gr_NAC84	Gorai.007G196400	VIT_04s0023g03110.t01
Ga_NAC67	Ga07G1683	AT4G28530.1		Ga_NAC68	Ga07G2305	Tc01v2_t018320.1		Ga_NAC65	Ga07G1203	VIT_06s0080g00780.t01		Gr_NAC64	Gorai.006G113700	AT2G27300.1		Gr_NAC63	Gorai.006G113000	Tc09v2_t023340.1		Gr_NAC75	Gorai.007G048000	VIT_04s0023g03110.t01
Ga_NAC69	Ga07G2478	AT4G28530.1		Ga_NAC67	Ga07G1683	Tc01v2_t021320.1		Ga_NAC67	Ga07G1683	VIT_07s0005g03610.t01		Gr_NAC60	Gorai.006G034600	AT3G01600.1		Gr_NAC64	Gorai.006G113700	Tc09v2_t023100.1		Gr_NAC76	Gorai.007G065300	VIT_04s0044g01220.t01
Ga_NAC70	Ga07G2682	AT5G14000.1		Ga_NAC64	Ga07G0981	Tc01v2_t014180.1		Ga_NAC69	Ga07G2478	VIT_07s0005g03610.t01		Gr_NAC61	Gorai.006G060900	AT3G18400.1		Gr_NAC65	Gorai.006G127700	Tc09v2_t019650.1		Gr_NAC82	Gorai.007G147300	VIT_07s0005g03610.t01
Ga_NAC65	Ga07G1203	AT5G22380.1		Ga_NAC62	Ga07G0495	Tc03v2_t013020.1		Ga_NAC72	Ga08G1240	VIT_16s0098g00760.t01		Gr_NAC66	Gorai.006G189600	AT3G17730.1		Gr_NAC62	Gorai.006G088400	Tc06v2_t014860.1		Gr_NAC85	Gorai.007G267700	VIT_08s0007g07640.t01
Ga_NAC75	Ga08G1863	AT1G32510.1		Ga_NAC63	Ga07G0732	Tc03v2_t005250.1		Ga_NAC76	Ga08G2015	VIT_16s0022g00690.t01		Gr_NAC67	Gorai.006G203800	AT3G49530.1		Gr_NAC84	Gorai.007G196400	Tc01v2_t001840.1		Gr_NAC86	Gorai.007G267900	VIT_08s0007g07670.t01
Ga_NAC73	Ga08G1277	AT1G32770.1		Ga_NAC65	Ga07G1203	Tc09v2_t023340.1		Ga_NAC80	Ga08G2713	VIT_18s0089g01120.t01		Gr_NAC67	Gorai.006G203800	AT5G24590.2		Gr_NAC82	Gorai.007G147300	Tc01v2_t021320.1		Gr_NAC94	Gorai.008G186300	VIT_01s0011g02990.t01
Ga_NAC71	Ga08G0442	AT1G65910.1		Ga_NAC77	Ga08G2221	Tc01v2_t021320.1		Ga_NAC81	Ga08G2724	VIT_19s0085g00950.t01		Gr_NAC63	Gorai.006G113000	AT5G22380.1		Gr_NAC79	Gorai.007G112500	Tc01v2_t027980.1		Gr_NAC93	Gorai.008G179900	VIT_01s0026g02710.t01
Ga_NAC76	Ga08G2015	AT1G12260.1		Ga_NAC78	Ga08G2299	Tc01v2_t018320.1		Ga_NAC82	Ga08G2725	VIT_19s0085g01210.t01		Gr_NAC64	Gorai.006G113700	AT5G22290.1		Gr_NAC80	Gorai.007G114400	Tc01v2_t027720.1		Gr_NAC92	Gorai.008G155200	VIT_12s0028g03050.t01
Ga_NAC80	Ga08G2713	AT1G33280.1		Ga_NAC74	Ga08G1461	Tc01v2_t027710.1		Ga_NAC75	Ga08G1863	VIT_02s0012g01040.t01		Gr_NAC59	Gorai.006G017700	AT5G39820.1		Gr_NAC81	Gorai.007G114500	Tc01v2_t027700.1		Gr_NAC88	Gorai.008G014700	VIT_12s0055g00510.t01
Ga_NAC82	Ga08G2725	AT1G33280.1		Ga_NAC75	Ga08G1863	Tc03v2_t019200.1		Ga_NAC73	Ga08G1277	VIT_02s0025g02710.t01		Gr_NAC81	Gorai.007G114500	AT1G02250.1		Gr_NAC75	Gorai.007G048000	Tc01v2_t001840.1		Gr_NAC91	Gorai.008G130300	VIT_15s0048g02660.t01
Ga_NAC76	Ga08G2015	AT1G62700.1		Ga_NAC76	Ga08G2015	Tc03v2_t021400.1		Ga_NAC76	Ga08G2015	VIT_02s0154g00020.t01		Gr_NAC83	Gorai.007G188800	AT1G65910.1		Gr_NAC76	Gorai.007G065300	Tc01v2_t010990.1		Gr_NAC100	Gorai.008G261400	VIT_16s0098g00760.t01
Ga_NAC73	Ga08G1277	AT2G46770.1		Ga_NAC72	Ga08G1240	Tc03v2_t017510.1		Ga_NAC77	Ga08G2221	VIT_07s0005g03610.t01		Gr_NAC72	Gorai.007G031300	AT1G32510.1		Gr_NAC74	Gorai.007G043900	Tc03v2_t011240.1		Gr_NAC98	Gorai.008G236400	VIT_16s0022g00690.t01
Ga_NAC72	Ga08G1240	AT3G49530.1		Ga_NAC73	Ga08G1277	Tc03v2_t018190.1		Ga_NAC88	Ga09G0643	VIT_17s0000g03660.t01		Gr_NAC79	Gorai.007G112500	AT2G46770.1		Gr_NAC71	Gorai.007G017500	Tc03v2_t017510.1		Gr_NAC95	Gorai.008G194400	VIT_17s0000g06400.t01
Ga_NAC83	Ga08G2743	AT3G12910.1		Ga_NAC81	Ga08G2724	Tc07v2_t015220.1		Ga_NAC90	Ga09G1136	VIT_06s0080g00780.t01		Gr_NAC75	Gorai.007G048000	AT2G18060.1		Gr_NAC78	Gorai.007G079900	Tc04v2_t007250.1		Gr_NAC97	Gorai.008G227800	VIT_02s0012g01040.t01
Ga_NAC73	Ga08G1277	AT3G61910.1		Ga_NAC82	Ga08G2725	Tc07v2_t015400.1		Ga_NAC91	Ga09G1144	VIT_06s0080g00970.t01		Gr_NAC84	Gorai.007G196400	AT2G18060.1		Gr_NAC77	Gorai.007G075300	Tc04v2_t001660.1		Gr_NAC99	Gorai.008G259700	VIT_02s0025g02710.t01
Ga_NAC75	Ga08G1863	AT5G46590.1		Ga_NAC80	Ga08G2713	Tc08v2_t012280.1		Ga_NAC92	Ga09G1301	VIT_06s0004g02340.t01		Gr_NAC79	Gorai.007G112500	AT3G61910.1		Gr_NAC83	Gorai.007G188800	Tc04v2_t005070.1		Gr_NAC100	Gorai.008G261400	VIT_02s0025g03020.t01
Ga_NAC72	Ga08G1240	AT5G24590.2		Ga_NAC86	Ga09G0046	Tc01v2_t011350.1		Ga_NAC104	Ga10G0612	VIT_13s0019g05230.t01		Gr_NAC87	Gorai.007G323900	AT3G15170.1		Gr_NAC85	Gorai.007G267700	Tc05v2_t021570.1		Gr_NAC98	Gorai.008G236400	VIT_02s0154g00020.t01
Ga_NAC96	Ga09G2104	AT1G32770.1		Ga_NAC95	Ga09G2091	Tc03v2_t017510.1		Ga_NAC106	Ga10G2225	VIT_14s0068g01490.t01		Gr_NAC71	Gorai.007G017500	AT3G49530.1		Gr_NAC86	Gorai.007G267900	Tc05v2_t021590.1		Gr_NAC89	Gorai.008G038800	VIT_03s0038g03410.t01
Ga_NAC91	Ga09G1144	AT2G27300.1		Ga_NAC94	Ga09G1871	Tc03v2_t005250.1		Ga_NAC117	Ga11G3340	VIT_14s0108g01070.t01		Gr_NAC85	Gorai.007G267700	AT3G04060.1		Gr_NAC87	Gorai.007G323900	Tc07v2_t007910.1		Gr_NAC90	Gorai.008G063600	VIT_04s0023g03110.t01
Ga_NAC95	Ga09G2091	AT3G49530.1		Ga_NAC88	Ga09G0643	Tc03v2_t002580.1		Ga_NAC118	Ga11G3383	VIT_14s0066g00360.t01		Gr_NAC86	Gorai.007G267900	AT3G04070.1		Gr_NAC91	Gorai.008G130300	Tc01v2_t027980.1		Gr_NAC103	Gorai.009G166300	VIT_10s0003g00350.t01
Ga_NAC88	Ga09G0643	AT3G18400.1		Ga_NAC87	Ga09G0170	Tc04v2_t006750.1		Ga_NAC122	Ga11G3750	VIT_14s0108g01070.t01		Gr_NAC77	Gorai.007G075300	AT3G01600.1		Gr_NAC90	Gorai.008G063600	Tc01v2_t001840.1		Gr_NAC101	Gorai.009G028900	VIT_11s0016g02880.t01
Ga_NAC94	Ga09G1871	AT3G17730.1		Ga_NAC90	Ga09G1136	Tc09v2_t023340.1		Ga_NAC114	Ga11G2975	VIT_15s0048g02340.t01		Gr_NAC78	Gorai.007G079900	AT3G29035.1		Gr_NAC88	Gorai.008G014700	Tc02v2_t012010.1		Gr_NAC109	Gorai.009G309000	VIT_13s0019g05240.t01
Ga_NAC90	Ga09G1136	AT5G22380.1		Ga_NAC91	Ga09G1144	Tc09v2_t023100.1		Ga_NAC116	Ga11G2997	VIT_15s0048g02660.t01		Gr_NAC82	Gorai.007G147300	AT4G28530.1		Gr_NAC89	Gorai.008G038800	Tc02v2_t003860.1		Gr_NAC110	Gorai.009G309300	VIT_13s0019g05230.t01
Ga_NAC91	Ga09G1144	AT5G22290.1		Ga_NAC92	Ga09G1301	Tc09v2_t019650.1		Ga_NAC124	Ga11G3962	VIT_16s0098g00760.t01		Gr_NAC84	Gorai.007G196400	AT5G66300.1		Gr_NAC93	Gorai.008G179900	Tc02v2_t029510.1		Gr_NAC106	Gorai.009G204700	VIT_18s0001g11980.t01
Ga_NAC95	Ga09G2091	AT5G24590.2		Ga_NAC93	Ga09G1402	Tc05v2_t013250.1		Ga_NAC121	Ga11G3687	VIT_17s0000g00770.t01		Gr_NAC71	Gorai.007G017500	AT5G24590.2		Gr_NAC94	Gorai.008G186300	Tc02v2_t030970.1		Gr_NAC107	Gorai.009G214000	VIT_18s0001g10250.t01
Ga_NAC112	Ga11G2208	AT1G65910.1		Ga_NAC89	Ga09G0889	Tc06v2_t014860.1		Ga_NAC111	Ga11G2122	VIT_04s0023g03110.t01		Gr_NAC85	Gorai.007G267700	AT5G18270.1		Gr_NAC92	Gorai.008G155200	Tc02v2_t015820.1		Gr_NAC105	Gorai.009G186000	VIT_18s0122g00800.t01
Ga_NAC123	Ga11G3820	AT1G32510.1		Ga_NAC106	Ga10G2225	Tc04v2_t003640.1		Ga_NAC120	Ga11G3643	VIT_04s0023g03110.t01		Gr_NAC72	Gorai.007G031300	AT5G46590.1		Gr_NAC95	Gorai.008G194400	Tc03v2_t007590.1		Gr_NAC108	Gorai.009G260000	VIT_18s0001g01820.t01
Ga_NAC114	Ga11G2975	AT1G02250.1		Ga_NAC107	Ga10G2784	Tc06v2_t014860.1		Ga_NAC119	Ga11G3478	VIT_04s0044g01220.t01		Gr_NAC78	Gorai.007G079900	AT5G39610.1		Gr_NAC96	Gorai.008G197500	Tc03v2_t008110.1		Gr_NAC111	Gorai.009G354900	VIT_19s0027g00230.t01
Ga_NAC116	Ga11G2997	AT2G46770.1		Ga_NAC104	Ga10G0612	Tc10v2_t007280.1		Ga_NAC113	Ga11G2659	VIT_07s0005g03610.t01		Gr_NAC73	Gorai.007G038100	AT5G07680.1		Gr_NAC99	Gorai.008G259700	Tc03v2_t018190.1		Gr_NAC112	Gorai.009G357700	VIT_19s0027g00880.t01
Ga_NAC111	Ga11G2122	AT2G18060.1		Ga_NAC113	Ga11G2659	Tc01v2_t021320.1		Ga_NAC109	Ga11G1239	VIT_08s0007g07670.t01		Gr_NAC75	Gorai.007G048000	AT5G66300.1		Gr_NAC100	Gorai.008G261400	Tc03v2_t017920.1		Gr_NAC115	Gorai.009G433100	VIT_19s0014g03300.t01
Ga_NAC120	Ga11G3643	AT2G18060.1		Ga_NAC114	Ga11G2975	Tc01v2_t027700.1		Ga_NAC110	Ga11G1242	VIT_08s0007g07640.t01		Gr_NAC98	Gorai.008G236400	AT1G62700.1		Gr_NAC98	Gorai.008G236400	Tc03v2_t021400.1		Gr_NAC116	Gorai.009G433200	VIT_19s0014g03290.t01
Ga_NAC116	Ga11G2997	AT3G61910.1		Ga_NAC115	Ga11G2976	Tc01v2_t027720.1		Ga_NAC131	Ga12G1134	VIT_01s0011g02990.t01		Gr_NAC93	Gorai.008G179900	AT1G69490.1		Gr_NAC102	Gorai.009G083500	Tc09v2_t023100.1		Gr_NAC102	Gorai.009G083500	VIT_06s0080g00970.t01
Ga_NAC118	Ga11G3383	AT3G01600.1		Ga_NAC116	Ga11G2997	Tc01v2_t027980.1		Ga_NAC132	Ga12G1197	VIT_01s0026g02710.t01		Gr_NAC94	Gorai.008G186300	AT1G25580.1		Gr_NAC101	Gorai.009G028900	Tc09v2_t008450.1		Gr_NAC114	Gorai.009G418700	VIT_06s0004g03080.t01
Ga_NAC109	Ga11G1239	AT3G04070.1		Ga_NAC111	Ga11G2122	Tc01v2_t001840.1		Ga_NAC137	Ga12G2780	VIT_12s0055g00510.t01		Gr_NAC97	Gorai.008G227800	AT1G32510.1		Gr_NAC113	Gorai.009G399900	Tc05v2_t008150.1		Gr_NAC114	Gorai.009G418700	VIT_08s0040g02110.t01
Ga_NAC110	Ga11G1242	AT3G04060.1		Ga_NAC120	Ga11G3643	Tc01v2_t001840.1		Ga_NAC133	Ga12G1475	VIT_12s0028g03050.t01		Gr_NAC99	Gorai.008G259700	AT1G32770.1		Gr_NAC103	Gorai.009G166300	Tc06v2_t014880.1		Gr_NAC113	Gorai.009G399900	VIT_08s0007g02940.t01
Ga_NAC117	Ga11G3340	AT3G29035.1		Ga_NAC119	Ga11G3478	Tc01v2_t010990.1		Ga_NAC134	Ga12G1752	VIT_15s0048g02660.t01		Gr_NAC100	Gorai.008G261400	AT1G33060.1		Gr_NAC104	Gorai.009G170700	Tc06v2_t016000.1		Gr_NAC123	Gorai.010G157600	VIT_10s0003g00350.t01
Ga_NAC124	Ga11G3962	AT3G49530.1		Ga_NAC121	Ga11G3687	Tc03v2_t011240.1		Ga_NAC125	Ga12G0369	VIT_16s0098g00760.t01		Gr_NAC98	Gorai.008G236400	AT1G12260.1		Gr_NAC111	Gorai.009G354900	Tc07v2_t012370.1		Gr_NAC119	Gorai.010G078900	VIT_11s0016g02880.t01
Ga_NAC113	Ga11G2659	AT4G28530.1		Ga_NAC117	Ga11G3340	Tc04v2_t007250.1		Ga_NAC130	Ga12G1047	VIT_17s0000g06400.t01		Gr_NAC91	Gorai.008G130300	AT2G46770.1		Gr_NAC112	Gorai.009G357700	Tc07v2_t011890.1		Gr_NAC121	Gorai.010G142400	VIT_12s0035g02020.t01
Ga_NAC117	Ga11G3340	AT5G39610.1		Ga_NAC112	Ga11G2208	Tc04v2_t005070.1		Ga_NAC128	Ga12G0702	VIT_02s0012g01040.t01		Gr_NAC90	Gorai.008G063600	AT2G18060.1		Gr_NAC115	Gorai.009G433100	Tc07v2_t006370.1		Gr_NAC117	Gorai.010G012000	VIT_18s0001g11980.t01
Ga_NAC110	Ga11G1242	AT5G18270.1		Ga_NAC118	Ga11G3383	Tc04v2_t001660.1		Ga_NAC125	Ga12G0369	VIT_02s0025g03020.t01		Gr_NAC99	Gorai.008G259700	AT2G46770.1		Gr_NAC116	Gorai.009G433200	Tc07v2_t006380.1		Gr_NAC118	Gorai.010G051900	VIT_18s0001g02300.t01
Ga_NAC111	Ga11G2122	AT5G66300.1		Ga_NAC109	Ga11G1239	Tc05v2_t021590.1		Ga_NAC126	Ga12G0385	VIT_02s0025g02710.t01		Gr_NAC89	Gorai.008G038800	AT2G17040.1		Gr_NAC106	Gorai.009G204700	Tc08v2_t001740.1		Gr_NAC124	Gorai.010G171100	VIT_19s0027g00880.t01
Ga_NAC120	Ga11G3643	AT5G66300.1		Ga_NAC110	Ga11G1242	Tc05v2_t021570.1		Ga_NAC127	Ga12G0611	VIT_02s0154g00020.t01		Gr_NAC91	Gorai.008G130300	AT3G61910.1		Gr_NAC107	Gorai.009G214000	Tc08v2_t000300.1		Gr_NAC120	Gorai.010G124100	VIT_04s0008g02710.t01
Ga_NAC123	Ga11G3820	AT5G46590.1		Ga_NAC108	Ga11G0581	Tc07v2_t007910.1		Ga_NAC136	Ga12G2704	VIT_03s0038g03410.t01		Gr_NAC92	Gorai.008G155200	AT4G28500.1		Gr_NAC105	Gorai.009G186000	Tc08v2_t008500.1		Gr_NAC129	Gorai.011G090000	VIT_12s0035g02020.t01
Ga_NAC124	Ga11G3962	AT5G24590.2		Ga_NAC134	Ga12G1752	Tc01v2_t027980.1		Ga_NAC135	Ga12G2474	VIT_04s0023g03110.t01		Gr_NAC95	Gorai.008G194400	AT5G61430.1		Gr_NAC108	Gorai.009G260000	Tc08v2_t016250.1		Gr_NAC130	Gorai.011G234200	VIT_13s0019g05230.t01
Ga_NAC122	Ga11G3750	AT5G07680.1		Ga_NAC135	Ga12G2474	Tc01v2_t001840.1		Ga_NAC141	Ga13G1531	VIT_18s0072g01060.t01		Gr_NAC90	Gorai.008G063600	AT5G66300.1		Gr_NAC109	Gorai.009G309000	Tc10v2_t007310.1		Gr_NAC128	Gorai.011G087700	VIT_14s0068g01490.t01
Ga_NAC132	Ga12G1197	AT1G69490.1		Ga_NAC131	Ga12G1134	Tc02v2_t030970.1		Ga_NAC143	Ga13G1801	VIT_19s0014g03300.t01		Gr_NAC97	Gorai.008G227800	AT5G46590.1		Gr_NAC110	Gorai.009G309300	Tc10v2_t007280.1		Gr_NAC143	Gorai.012G125500	VIT_01s0146g00280.t01
Ga_NAC131	Ga12G1134	AT1G25580.1		Ga_NAC132	Ga12G1197	Tc02v2_t029510.1		Ga_NAC144	Ga13G1846	VIT_19s0014g02200.t01		Gr_NAC95	Gorai.008G194400	AT5G07680.1		Gr_NAC119	Gorai.010G078900	Tc09v2_t008450.1		Gr_NAC137	Gorai.012G007000	VIT_13s0019g05230.t01
Ga_NAC125	Ga12G0369	AT1G33060.1		Ga_NAC137	Ga12G2780	Tc02v2_t012010.1		Ga_NAC142	Ga13G1598	VIT_19s0085g00950.t01		Gr_NAC105	Gorai.009G186000	AT1G76420.1		Gr_NAC123	Gorai.010G157600	Tc06v2_t014880.1		Gr_NAC140	Gorai.012G054800	VIT_14s0108g00860.t01
Ga_NAC126	Ga12G0385	AT1G32770.1		Ga_NAC133	Ga12G1475	Tc02v2_t015820.1		Ga_NAC148	Ga14G1819	VIT_14s0066g00360.t01		Gr_NAC103	Gorai.009G166300	AT1G28470.1		Gr_NAC124	Gorai.010G171100	Tc06v2_t011210.1		Gr_NAC139	Gorai.012G037600	VIT_18s0001g02300.t01
Ga_NAC127	Ga12G0611	AT1G62700.1		Ga_NAC125	Ga12G0369	Tc03v2_t017920.1						Gr_NAC104	Gorai.009G170700	AT1G61110.1		Gr_NAC122	Gorai.010G151400	Tc06v2_t016000.1		Gr_NAC138	Gorai.012G036100	VIT_04s0044g01500.t01
Ga_NAC128	Ga12G0702	AT1G32510.1		Ga_NAC126	Ga12G0385	Tc03v2_t018190.1						Gr_NAC115	Gorai.009G433100	AT1G52880.1		Gr_NAC126	Gorai.010G251100	Tc06v2_t018700.1		Gr_NAC139	Gorai.012G037600	VIT_07s0031g02610.t01
Ga_NAC127	Ga12G0611	AT1G12260.1		Ga_NAC129	Ga12G1014	Tc03v2_t008110.1						Gr_NAC116	Gorai.009G433200	AT1G52890.1		Gr_NAC121	Gorai.010G142400	Tc06v2_t005450.1		Gr_NAC147	Gorai.013G085000	VIT_01s0026g02360.t01
Ga_NAC134	Ga12G1752	AT2G46770.1		Ga_NAC130	Ga12G1047	Tc03v2_t007590.1						Gr_NAC108	Gorai.009G260000	AT1G34190.1		Gr_NAC117	Gorai.010G012000	Tc08v2_t001740.1		Gr_NAC149	Gorai.013G140700	VIT_18s0072g01060.t01
Ga_NAC135	Ga12G2474	AT2G18060.1		Ga_NAC127	Ga12G0611	Tc03v2_t021400.1						Gr_NAC102	Gorai.009G083500	AT2G27300.1		Gr_NAC118	Gorai.010G051900	Tc08v2_t010930.1		Gr_NAC150	Gorai.013G146300	VIT_19s0085g00950.t01
Ga_NAC126	Ga12G0385	AT2G46770.1		Ga_NAC138	Ga13G0582	Tc02v2_t012010.1						Gr_NAC115	Gorai.009G433100	AT3G15510.1		Gr_NAC128	Gorai.011G087700	Tc04v2_t003640.1		Gr_NAC151	Gorai.013G167100	VIT_19s0014g03300.t01
Ga_NAC136	Ga12G2704	AT2G17040.1		Ga_NAC145	Ga13G2071	Tc05v2_t021590.1						Gr_NAC116	Gorai.009G433200	AT3G15500.1		Gr_NAC127	Gorai.011G030600	Tc06v2_t014860.1		Gr_NAC152	Gorai.013G171300	VIT_19s0014g02200.t01
Ga_NAC134	Ga12G1752	AT3G61910.1		Ga_NAC140	Ga13G1288	Tc05v2_t021570.1						Gr_NAC111	Gorai.009G354900	AT3G12977.1		Gr_NAC129	Gorai.011G090000	Tc06v2_t005450.1		Gr_NAC148	Gorai.013G118000	VIT_08s0007g07640.t01
Ga_NAC130	Ga12G1047	AT3G29035.1		Ga_NAC142	Ga13G1598	Tc07v2_t015220.1						Gr_NAC109	Gorai.009G309000	AT3G10500.1		Gr_NAC130	Gorai.011G234200	Tc10v2_t007280.1
Ga_NAC133	Ga12G1475	AT4G28500.1		Ga_NAC143	Ga13G1801	Tc07v2_t006370.1						Gr_NAC110	Gorai.009G309300	AT3G10480.1		Gr_NAC138	Gorai.012G036100	Tc01v2_t011430.1
Ga_NAC128	Ga12G0702	AT5G46590.1		Ga_NAC141	Ga13G1531	Tc08v2_t015260.1						Gr_NAC101	Gorai.009G028900	AT4G29230.1		Gr_NAC139	Gorai.012G037600	Tc01v2_t011960.1
Ga_NAC130	Ga12G1047	AT5G61430.1		Ga_NAC148	Ga14G1819	Tc04v2_t001660.1						Gr_NAC102	Gorai.009G083500	AT5G22290.1		Gr_NAC143	Gorai.012G125500	Tc02v2_t016800.1
Ga_NAC130	Ga12G1047	AT5G07680.1		Ga_NAC149	Ga14G2025	Tc01v2_t027690.1						Gr_NAC101	Gorai.009G028900	AT5G56620.1		Gr_NAC140	Gorai.012G054800	Tc04v2_t006750.1
Ga_NAC135	Ga12G2474	AT5G66300.1										Gr_NAC123	Gorai.010G157600	AT1G28470.1		Gr_NAC145	Gorai.013G063500	Tc02v2_t012010.1
Ga_NAC143	Ga13G1801	AT1G52880.1										Gr_NAC118	Gorai.010G051900	AT1G77450.1		Gr_NAC148	Gorai.013G118000	Tc05v2_t021570.1
Ga_NAC143	Ga13G1801	AT3G15510.1										Gr_NAC122	Gorai.010G151400	AT1G61110.1		Gr_NAC151	Gorai.013G167100	Tc07v2_t006370.1
Ga_NAC144	Ga13G1846	AT3G15170.1										Gr_NAC120	Gorai.010G124100	AT2G24430.1		Gr_NAC150	Gorai.013G146300	Tc07v2_t015220.1
Ga_NAC140	Ga13G1288	AT3G04060.1										Gr_NAC119	Gorai.010G078900	AT4G29230.1		Gr_NAC149	Gorai.013G140700	Tc08v2_t015260.1
Ga_NAC145	Ga13G2071	AT3G04070.1										Gr_NAC119	Gorai.010G078900	AT5G56620.1
												Gr_NAC129	Gorai.011G090000	AT2G02450.1
												Gr_NAC137	Gorai.012G007000	AT3G10480.1
												Gr_NAC140	Gorai.012G054800	AT5G39820.1
												Gr_NAC143	Gorai.012G125500	AT5G13180.1
												Gr_NAC151	Gorai.013G167100	AT1G52880.1
												Gr_NAC147	Gorai.013G085000	AT1G26870.1
												Gr_NAC151	Gorai.013G167100	AT3G15510.1
												Gr_NAC152	Gorai.013G171300	AT3G15170.1
												Gr_NAC148	Gorai.013G118000	AT3G04060.1
