# Supplementary material for: Gene Expression Correlation Analysis Reveals MYC-NAC Regulatory Network in Cotton Pigment Gland Development
Source: Int J Mol Sci. 2021 May 8;22(9):5007. doi: 10.3390/ijms22095007 (PMC8125883; doi:10.3390/ijms22095007)
Supplement: Supplementary file 1 [file ijms-22-05007-s001.zip › Table S8 TFBS info.xlsx]

## Sheet: Sheet1
Table S8 Predicted TFBS information
TF ID(NAU version)	Family	sequence name	start	stop	strand	score	p-value	q-value	matched sequence
Gh_A11G0906	HD-ZIP	GH_NAC86 promoter	365	374	-	13.0097	1.16e-06	0.00345	GCCCAATCAC
Gh_A05G3867	C2H2	GH_NAC86 promoter	699	717	-	15.5152	1.4e-06	0.00412	CTCCTCCTTCATCAACCTC
Gh_A05G2936	TCP	GH_NAC86 promoter	530	538	+	14.9247	4.39e-06	0.013	TGGTCCCAC
Gh_D12G1814	TCP	GH_NAC86 promoter	529	536	-	16.1176	4.75e-06	0.0141	GGGACCAT
Gh_A12G1657	TCP	GH_NAC86 promoter	529	536	-	16.1176	4.75e-06	0.0141	GGGACCAT
Gh_A05G2599	Dof	GH_NAC86 promoter	331	351	-	14.375	5.13e-06	0.0142	TTTTCTTTTTCTTATTTGTAT
Gh_A05G3867	C2H2	GH_NAC86 promoter	696	714	-	13.0076	5.89e-06	0.00866	CTCCTTCATCAACCTCATT
Gh_A05G0559	bHLH	GH_NAC86 promoter	534	542	+	15.2366	7.8e-06	0.0231	CCCACTTGT
Gh_D09G1624	Dof	GH_NAC86 promoter	333	353	+	13.6508	8.22e-06	0.0232	ACAAATAAGAAAAAGAAAAGA
Gh_D12G1425	TCP	GH_NAC86 promoter	530	539	+	13.8738	8.24e-06	0.0245	TGGTCCCACT
Gh_A11G0906	HD-ZIP	GH_NAC86 promoter	849	858	-	12.0874	8.26e-06	0.0123	AGCCAATCAA
Gh_D11G0887	TCP	GH_NAC86 promoter	529	538	+	13.5914	8.99e-06	0.0268	ATGGTCCCAC
Gh_A11G0759	TCP	GH_NAC86 promoter	529	538	+	13.5914	8.99e-06	0.0268	ATGGTCCCAC
Gh_A04G0316	TCP	GH_NAC86 promoter	529	538	-	13.4301	9.84e-06	0.0293	GTGGGACCAT
Gh_A08G2008	AP2	GH_NAC236 promoter	322	341	+	17.859	2.77e-07	0.000783	AAGAAGAAGAAAAAGAAAAG
Gh_D09G1624	Dof	GH_NAC236 promoter	322	342	+	16.0159	3.83e-07	0.00107	AAGAAGAAGAAAAAGAAAAGA
Gh_A12G0936	MIKC_MADS	GH_NAC236 promoter	322	342	-	16.7647	7.29e-07	0.0021	TCTTTTCTTTTTCTTCTTCTT
Gh_A05G2936	TCP	GH_NAC236 promoter	519	527	+	17.2151	1.1e-06	0.00326	TGGCCCCAC
Gh_A11G0906	HD-ZIP	GH_NAC236 promoter	354	363	-	13.0097	1.16e-06	0.00345	GCCCAATCAC
Gh_A05G1236	TCP	GH_NAC236 promoter	520	527	+	18.2941	1.24e-06	0.00368	GGCCCCAC
Gh_D13G0784	MYB	GH_NAC236 promoter	506	518	+	15.8205	1.58e-06	0.00452	TTTGTAACCGTTA
Gh_A13G0670	MYB	GH_NAC236 promoter	506	518	+	15.8205	1.58e-06	0.00454	TTTGTAACCGTTA
Gh_D12G0948	SBP	GH_NAC236 promoter	1304	1319	-	13.9882	1.62e-06	0.0044	TGGTCCGTACTTTTTT
Gh_D12G1425	TCP	GH_NAC236 promoter	519	528	+	16.3398	1.75e-06	0.00521	TGGCCCCACT
Gh_A09G0518	GATA	GH_NAC236 promoter	673	687	+	15.8209	2.17e-06	0.00643	ATGGTGATGGAGGTT
Gh_A12G0936	MIKC_MADS	GH_NAC236 promoter	323	343	-	15.6912	2.34e-06	0.00336	GTCTTTTCTTTTTCTTCTTCT
Gh_D10G0582	Dof	GH_NAC236 promoter	325	345	+	14.5238	2.44e-06	0.00689	AAGAAGAAAAAGAAAAGACTG
Gh_A10G0541	Dof	GH_NAC236 promoter	325	345	+	14.5238	2.44e-06	0.00687	AAGAAGAAAAAGAAAAGACTG
Gh_D12G1755	Dof	GH_NAC236 promoter	244	262	+	14.8095	2.98e-06	0.00835	AGAAGTCGAAAAGTGACAC
Gh_D09G1703	TCP	GH_NAC236 promoter	518	527	+	15.129	3.75e-06	0.0112	ATGGCCCCAC
Gh_D05G2610	TCP	GH_NAC236 promoter	519	528	+	13.8252	3.96e-06	0.0117	TGGCCCCACT
Gh_A05G2599	Dof	GH_NAC236 promoter	320	340	-	14.5156	4.48e-06	0.00962	TTTTCTTTTTCTTCTTCTTAA
Gh_D01G1446	GRAS	GH_NAC236 promoter	322	341	+	14.5362	4.8e-06	0.014	AAGAAGAAGAAAAAGAAAAG
Gh_D11G0887	TCP	GH_NAC236 promoter	518	527	+	14.4731	5.78e-06	0.0172	ATGGCCCCAC
Gh_A11G0759	TCP	GH_NAC236 promoter	518	527	+	14.4731	5.78e-06	0.0172	ATGGCCCCAC
Gh_A05G3867	C2H2	GH_NAC236 promoter	700	718	-	12.8485	6.43e-06	0.0189	CCTCCTCCTTCATCTAACC
Gh_A05G2599	Dof	GH_NAC236 promoter	787	807	+	14.0469	6.94e-06	0.00962	TTTTCTTTTTTATTTATTTAT
Gh_A11G2677	MYB	GH_NAC236 promoter	509	523	-	13.7778	7.17e-06	0.0209	GGCCATAACGGTTAC
Gh_D12G2688	ERF	GH_NAC236 promoter	698	718	-	10.4179	7.7e-06	0.0228	CCTCCTCCTTCATCTAACCTC
Gh_A12G2705	ERF	GH_NAC236 promoter	698	718	-	10.4179	7.7e-06	0.0228	CCTCCTCCTTCATCTAACCTC
Gh_A05G0559	bHLH	GH_NAC236 promoter	523	531	+	15.2366	7.8e-06	0.0227	CCCACTTGT
Gh_A11G0906	HD-ZIP	GH_NAC236 promoter	850	859	-	12.0874	8.26e-06	0.0123	AGCCAATCAA
Gh_A11G0016	MYB	GH_NAC236 promoter	508	518	+	14.1389	8.47e-06	0.0251	TGTAACCGTTA
Gh_D05G0688	bHLH	GH_NAC153 promoter	1310	1323	-	17.2381	4.86e-07	0.00142	CGTCCCACTTGCCG
Gh_D01G1910	bHLH	GH_NAC153 promoter	1311	1321	-	17.0556	6.76e-07	0.00194	TCCCACTTGCC
Gh_A05G0559	bHLH	GH_NAC153 promoter	1312	1320	-	17.0645	1e-06	0.0029	CCCACTTGC
Gh_A13G1001	bHLH	GH_NAC153 promoter	1311	1321	+	16.6508	1.66e-06	0.00483	GGCAAGTGGGA
Gh_A07G1922	LBD	GH_NAC153 promoter	1300	1314	+	14.9683	3.55e-06	0.0101	CCCGAGCAACCGGCA
Gh_A11G0906	HD-ZIP	GH_NAC153 promoter	1253	1262	-	12.3786	4.64e-06	0.0137	CCCCAATCAG
Gh_D11G1851	ZF-HD	GH_NAC153 promoter	768	782	+	13.1029	5.03e-06	0.015	AAGTGTAATTAGCGT
Gh_D11G0093	HSF	GH_NAC153 promoter	1348	1359	+	14.5873	5.03e-06	0.0149	GAAGGTTCCATA
Gh_D07G1730	WOX	GH_NAC153 promoter	1396	1405	-	13.2214	5.79e-06	0.0171	CGTCAATCAA
Gh_D11G2034	MYB_related	GH_NAC153 promoter	824	831	-	15.4804	6.64e-06	0.0193	CTAGGGCT
Gh_A11G1942	MYB_related	GH_NAC153 promoter	824	831	-	15.4804	6.64e-06	0.0194	CTAGGGCT
Gh_D13G0483	GATA	GH_NAC153 promoter	246	264	+	9.36986	7.58e-06	0.0225	CATCATCCTTACCTTCTAG
Gh_A13G0435	GATA	GH_NAC153 promoter	246	264	+	9.36986	7.58e-06	0.0225	CATCATCCTTACCTTCTAG
Gh_D10G0079	MYB_related	GH_NAC153 promoter	824	831	-	14.7204	8.08e-06	0.0234	CTAGGGCT
Gh_A09G0631	CAMTA	GH_NAC153 promoter	768	785	+	13.7302	9.38e-06	0.027	AAGTGTAATTAGCGTGTT
Gh_D05G0688	bHLH	GH_NAC5 promoter	1311	1324	-	17.2381	4.86e-07	0.0014	CGTCCCACTTGCCG
Gh_D13G0483	GATA	GH_NAC5 promoter	255	273	+	15.137	6.53e-07	0.00193	CATCATCCTTACCTTCTAC
Gh_A13G0435	GATA	GH_NAC5 promoter	255	273	+	15.137	6.53e-07	0.00193	CATCATCCTTACCTTCTAC
Gh_D01G1910	bHLH	GH_NAC5 promoter	1312	1322	-	17.0556	6.76e-07	0.00196	TCCCACTTGCC
Gh_A05G0559	bHLH	GH_NAC5 promoter	1313	1321	-	17.0645	1e-06	0.00291	CCCACTTGC
Gh_A01G0913	BBR-BPC	GH_NAC5 promoter	469	489	-	9.51389	1.5e-06	0.00441	AACTCTTTTTTTCCATCTCTC
Gh_A13G1001	bHLH	GH_NAC5 promoter	1312	1322	+	16.6508	1.66e-06	0.00481	GGCAAGTGGGA
Gh_A07G1922	LBD	GH_NAC5 promoter	1301	1315	+	14.9683	3.55e-06	0.0101	CCCGAGCAACCGGCA
Gh_A11G0906	HD-ZIP	GH_NAC5 promoter	1254	1263	-	12.3786	4.64e-06	0.0138	CCCCAATCAG
Gh_D11G0093	HSF	GH_NAC5 promoter	1348	1359	+	14.5873	5.03e-06	0.0148	GAAGGTTCCATA
Gh_D01G1330	BBR-BPC	GH_NAC5 promoter	469	492	+	6.26984	5.2e-06	0.0153	GAGAGATGGAAAAAAAGAGTTTGG
Gh_D07G1730	WOX	GH_NAC5 promoter	1396	1405	-	13.2214	5.79e-06	0.0172	CGTCAATCAA
Gh_D11G2034	MYB_related	GH_NAC5 promoter	833	840	-	15.4804	6.64e-06	0.0195	CTAGGGCT
Gh_A11G1942	MYB_related	GH_NAC5 promoter	833	840	-	15.4804	6.64e-06	0.0195	CTAGGGCT
Gh_D11G1851	ZF-HD	GH_NAC5 promoter	777	791	+	12.9265	7.1e-06	0.0211	AAGTGTAATTAACGT
Gh_D12G2056	G2-like	GH_NAC5 promoter	855	869	-	13.9853	7.56e-06	0.0225	ACAAGTATATTCTTT
Gh_D10G0079	MYB_related	GH_NAC5 promoter	833	840	-	14.7204	8.08e-06	0.0228	CTAGGGCT
Gh_A12G0936	MIKC_MADS	GH_NAC235 promoter	167	187	+	17.0588	5.07e-07	0.00151	TTTTTTTTTCTGTTTTTTTTG
Gh_D12G0743	AP2	GH_NAC235 promoter	1453	1473	+	14.3059	1.88e-06	0.0057	ATATACACATACCGAGGCAAA
Gh_A12G0936	MIKC_MADS	GH_NAC235 promoter	173	193	+	15.8676	1.96e-06	0.00291	TTTCTGTTTTTTTTGTTTTTT
Gh_A12G0936	MIKC_MADS	GH_NAC235 promoter	165	185	+	15.25	3.55e-06	0.00352	GGTTTTTTTTTCTGTTTTTTT
Gh_A05G1236	TCP	GH_NAC235 promoter	59	66	-	16.098	4.11e-06	0.0125	GGCACCAC
Gh_A04G0316	TCP	GH_NAC235 promoter	59	68	-	14.5054	4.92e-06	0.015	GCGGCACCAC
Gh_A12G0936	MIKC_MADS	GH_NAC235 promoter	174	194	+	14.8824	4.93e-06	0.00366	TTCTGTTTTTTTTGTTTTTTT
Gh_A02G1392	AP2	GH_NAC235 promoter	1455	1469	-	14.2222	6e-06	0.0182	CCTCGGTATGTGTAT
Gh_D07G1491	MYB	GH_NAC235 promoter	83	103	-	14.3492	6.06e-06	0.0175	CCCTGTTGGCGGCACCAAACA
Gh_A07G0522	Dof	GH_NAC235 promoter	485	498	+	13.3968	6.45e-06	0.0179	GAAAAAGGTAATCC
Gh_A10G1483	ERF	GH_NAC235 promoter	62	69	+	14.1553	8.42e-06	0.00856	GTGCCGCC
Gh_A10G1483	ERF	GH_NAC235 promoter	89	96	+	14.1553	8.42e-06	0.00856	GTGCCGCC
Gh_A10G1483	ERF	GH_NAC235 promoter	116	123	+	14.1553	8.42e-06	0.00856	GTGCCGCC
Gh_D08G2445	MYB	GH_NAC235 promoter	100	120	+	14.2063	8.85e-06	0.0196	AGGGTTCCCTTGTTTGGTGCC
Gh_A08G2287	MYB	GH_NAC235 promoter	100	120	+	14.2063	8.85e-06	0.0193	AGGGTTCCCTTGTTTGGTGCC
Gh_A10G0471	ERF	GH_NAC235 promoter	86	106	-	11.4127	8.92e-06	0.0169	GAACCCTGTTGGCGGCACCAA
