# Supplementary material for: Gene Expression Correlation Analysis Reveals MYC-NAC Regulatory Network in Cotton Pigment Gland Development
Source: Int J Mol Sci. 2021 May 8;22(9):5007. doi: 10.3390/ijms22095007 (PMC8125883; doi:10.3390/ijms22095007)
Supplement: Supplementary file 1 [file ijms-22-05007-s001.zip › Table S9 6NAC╘ñ▓Γghmir░╨╧≥.xlsx]

## Sheet: 6NAC预测ghmir靶向
Table S9 Information of predicted miRNA targets of 6 NAC genes.
miRNA_Acc.	Target_Name	Target_Acc.	Expectation	miRNA_start	miRNA_end	Target_start	Target_end	miRNA_aligned_fragment	alignment	Target_aligned_fragment	Inhibition
ghr-miR482a	GH_NAC153	GH_D01G0333.1	3	1	22	211	232	UCUUUCCUACUCCUCCCAUACC	.::::.:::: ::::.:::	AUGGUGGGGGGAGGAGGAGAGA	Cleavage
ghr-miR482a	GH_NAC5	GH_A01G0350.1	3	1	22	211	232	UCUUUCCUACUCCUCCCAUACC	.::::.:::: ::::.:::	AUGGUGGGGGGAGGAGGAGAGA	Cleavage
ghr-miR156a	GH_NAC85	GH_A08G2659.1	4.5	1	20	839	858	UGACAGAAGAGAGUGAGCAC	:: :: ::.::::.::: :	UUGAUCCCUUUCUUUUGUGA	Cleavage
ghr-miR156a	GH_NAC235	GH_D08G2654.1	4.5	1	20	839	858	UGACAGAAGAGAGUGAGCAC	:: :: ::.::::.::: :	UUGAUCCCUUUCUUUUGUGA	Cleavage
ghr-miR156b	GH_NAC85	GH_A08G2659.1	4.5	1	20	839	858	UGACAGAAGAGAGUGAGCAC	:: :: ::.::::.::: :	UUGAUCCCUUUCUUUUGUGA	Cleavage
ghr-miR156b	GH_NAC235	GH_D08G2654.1	4.5	1	20	839	858	UGACAGAAGAGAGUGAGCAC	:: :: ::.::::.::: :	UUGAUCCCUUUCUUUUGUGA	Cleavage
ghr-miR156d	GH_NAC85	GH_A08G2659.1	4.5	1	20	839	858	UGACAGAAGAGAGUGAGCAC	:: :: ::.::::.::: :	UUGAUCCCUUUCUUUUGUGA	Cleavage
ghr-miR156d	GH_NAC235	GH_D08G2654.1	4.5	1	20	839	858	UGACAGAAGAGAGUGAGCAC	:: :: ::.::::.::: :	UUGAUCCCUUUCUUUUGUGA	Cleavage
ghr-miR482b	GH_NAC153	GH_D01G0333.1	5	1	22	211	232	UCUUGCCUACUCCACCCAUGCC	.:::: :::: ::: .:::	AUGGUGGGGGGAGGAGGAGAGA	Cleavage
ghr-miR482b	GH_NAC5	GH_A01G0350.1	5	1	22	211	232	UCUUGCCUACUCCACCCAUGCC	.:::: :::: ::: .:::	AUGGUGGGGGGAGGAGGAGAGA	Cleavage
ghr-miR7506	GH_NAC153	GH_D01G0333.1	5	1	24	795	818	AUGUCUGGGACAUGGCGUUGGCAC	:::::.: :::::. ::::.:	AAGCCAAUGGCAUGUUACAGAUAG	Cleavage
ghr-miR7506	GH_NAC5	GH_A01G0350.1	5	1	24	792	815	AUGUCUGGGACAUGGCGUUGGCAC	:::::.: :::::. ::::.:	AAGCCAAUGGCAUGUUACAGAUAG	Cleavage
